# Supplementary material for: Older adults’ demands for sports parks: a Kano model study based on sports parks in Shandong Province of China
Source: Front Public Health. 2025 Dec 29;13:1703037. doi: 10.3389/fpubh.2025.1703037 (PMC12793901; doi:10.3389/fpubh.2025.1703037)
Supplement: Supplementary file 1 [file Table_1.xlsx]

## Sheet: Sheet1
A1（Functional0	A1（Dysfunctional）	A2（Functional）	A2（Dysfunctional）	A3（Functional）	A3（Dysfunctional）	A4（Functional）	A4（Dysfunctional）	B1（Functional）	B1（Dysfunctional）	B2（Functional）	B2（Dysfunctional）	B3（Functional）	B3（Dysfunctional）	C1（Functional）	C1（Dysfunctional）	C2（Functional）	C2（Dysfunctional）	C3（Functional）	C3（Dysfunctional）	C4（Functional）	C4（Dysfunctional）	D1（Functional）	D1（Dysfunctional）	D2（Functional）	D2（Dysfunctional）	D3（Functional）	D3（Dysfunctional）	D4（Functional）	D4（Dysfunctional）	E1（Functional）	E1（Dysfunctional）	E2（Functional）	E2（Dysfunctional）	E3（Functional）	E3（Dysfunctional）	E4（Functional）	E4（Dysfunctional）	E5（Functional）	E5（Dysfunctional）	F1（Functional）	F1（Dysfunctional）	F2（Functional）	F2（Dysfunctional）	F3（Functional）	F3（Dysfunctional）	F4（Functional）	F4（Dysfunctional）	F5（Functional）	F5（Dysfunctional）
5	4	5	2	5	2	5	2	5	2	5	2	5	2	5	2	5	2	5	2	5	2	5	2	5	2	5	2	5	2	5	2	5	2	5	2	5	2	5	2	5	2	5	2	5	2	5	2	5	2
5	4	5	2	5	2	5	2	5	2	5	2	5	2	5	2	5	2	5	2	5	2	5	2	5	2	5	2	5	2	5	2	5	2	5	2	5	2	5	2	5	2	5	2	5	2	5	2	5	2
5	4	5	2	5	2	5	2	5	2	5	2	5	2	5	2	5	2	5	2	5	2	5	2	5	2	5	2	5	2	5	2	5	2	5	2	5	2	5	2	5	2	5	2	5	2	5	2	5	2
5	4	5	2	5	2	5	2	5	2	5	2	5	2	5	2	5	2	5	2	5	2	5	2	5	2	5	2	5	2	5	2	5	2	5	2	5	2	5	2	5	2	5	2	5	2	5	2	5	2
5	4	5	2	5	2	5	2	5	2	5	2	5	2	5	2	5	2	5	2	5	2	5	2	5	2	5	2	5	2	5	2	5	2	5	2	5	2	5	2	5	2	5	2	5	2	5	2	5	2
5	4	5	2	5	2	5	2	5	2	5	2	5	2	5	2	5	2	5	2	5	2	5	2	5	2	5	2	5	2	5	2	5	2	5	2	5	2	5	2	5	2	5	2	5	2	5	2	5	2
5	4	5	2	5	2	5	2	5	2	5	2	5	2	5	2	5	2	5	2	5	2	5	2	5	2	5	2	5	2	5	2	5	2	5	2	5	2	5	2	5	2	5	2	5	2	5	2	5	2
5	4	5	2	5	2	5	2	5	2	5	2	5	2	5	2	5	2	5	2	5	2	5	2	5	2	5	2	5	2	5	2	5	2	5	2	5	2	5	2	5	2	5	2	5	2	5	2	5	2
5	4	5	2	5	2	5	2	5	2	5	2	5	2	5	2	5	2	5	2	5	2	5	2	5	2	5	2	5	2	5	2	5	2	5	2	5	2	5	2	5	2	5	2	5	2	5	2	5	2
5	4	5	2	5	2	5	2	5	2	5	2	5	2	5	2	5	2	5	2	5	2	5	2	5	2	5	2	5	2	5	2	5	2	5	2	5	2	5	2	5	2	5	2	5	2	5	2	5	2
5	4	5	2	5	2	5	2	5	2	5	2	5	2	5	2	5	2	5	2	5	2	5	2	5	2	5	2	5	2	5	2	5	2	5	2	5	2	5	2	5	2	5	2	5	2	5	2	5	2
5	4	5	2	5	2	5	2	5	2	5	2	5	2	5	2	5	2	5	2	5	2	5	2	5	2	5	2	5	2	5	2	5	2	5	2	5	2	5	2	5	2	5	2	5	2	5	2	5	2
5	4	5	2	5	2	5	2	5	2	5	2	5	2	5	2	5	2	5	2	5	2	5	2	5	2	5	2	5	2	5	2	5	2	5	2	5	2	5	2	5	2	5	2	5	2	5	2	5	2
5	4	5	2	5	2	5	2	5	2	5	2	5	2	5	2	5	2	5	2	5	2	5	2	5	2	5	2	5	2	5	2	5	2	5	2	5	2	5	2	5	2	5	2	5	2	5	2	5	2
5	4	5	2	5	2	5	2	5	2	5	2	5	2	5	2	5	2	5	2	5	2	5	2	5	2	5	2	5	2	5	2	5	2	5	2	5	2	5	2	5	2	5	2	5	2	5	2	5	2
5	4	5	2	5	2	5	2	5	2	5	2	5	2	5	2	5	2	5	2	5	2	5	2	5	2	5	2	5	2	5	2	5	2	5	2	5	2	5	2	5	2	5	2	5	2	5	2	5	2
5	4	5	2	5	2	5	2	5	2	5	2	5	2	5	2	5	2	5	2	5	2	5	2	5	2	5	2	5	2	5	2	5	2	5	2	5	2	5	2	5	2	5	2	5	2	5	2	5	2
5	4	5	2	5	2	5	2	5	2	5	2	5	2	5	2	5	2	5	2	5	2	5	2	5	2	5	2	5	2	5	2	5	2	5	2	5	2	5	2	5	2	5	2	5	2	5	2	5	2
5	4	5	2	5	2	5	2	5	2	5	2	5	2	5	2	5	2	5	2	5	2	5	2	5	2	5	2	5	2	5	2	5	2	5	2	5	2	5	2	5	2	5	2	5	2	5	2	5	2
5	4	5	2	5	2	5	2	5	2	5	2	5	2	5	2	5	2	5	2	5	2	5	2	5	2	5	2	5	2	5	2	5	2	5	2	5	2	5	2	5	2	5	2	5	2	5	2	5	2
5	4	5	2	5	2	5	2	5	2	5	2	5	2	5	2	5	2	5	2	5	2	5	2	5	2	5	2	5	2	5	2	5	2	5	2	5	2	5	2	5	2	5	2	5	2	5	2	5	2
5	4	5	2	5	2	5	2	5	2	5	2	5	2	5	2	5	2	5	2	5	2	5	2	5	2	5	2	5	2	5	2	5	2	5	2	5	2	5	2	5	2	5	2	5	2	5	2	5	2
5	4	5	2	5	2	5	2	5	2	5	2	5	2	5	2	5	2	5	2	5	2	5	2	5	2	5	2	5	2	5	2	5	2	5	2	5	2	5	2	5	2	5	2	5	2	5	2	5	2
5	4	5	2	5	2	5	2	5	2	5	2	5	2	5	2	5	2	5	2	5	2	5	2	5	2	5	2	5	2	5	2	5	2	5	2	5	2	5	2	5	2	5	2	5	2	5	2	5	2
5	4	5	2	5	2	5	2	5	2	5	2	5	2	5	2	5	2	5	2	5	2	5	2	5	2	5	2	5	2	5	2	5	2	5	2	5	2	5	2	5	2	5	2	5	2	5	2	5	2
5	4	5	2	5	2	5	2	5	2	5	2	5	2	5	2	5	2	5	2	5	2	5	2	5	2	5	2	5	2	5	2	5	2	5	2	5	2	5	2	5	2	5	2	5	2	5	2	5	2
5	4	5	2	5	2	5	2	5	2	5	2	5	2	5	2	5	2	5	2	5	2	5	2	5	2	5	2	5	2	5	2	5	2	5	2	5	2	5	2	5	2	5	2	5	2	5	2	5	2
5	4	5	2	5	2	5	2	5	2	5	2	5	2	5	2	5	2	5	2	5	2	5	2	5	2	5	2	5	2	5	2	5	2	5	2	5	2	5	2	5	2	5	2	5	2	5	2	5	2
5	4	5	2	5	2	5	2	5	2	5	2	5	2	5	2	5	2	5	2	5	2	5	2	5	2	5	2	5	2	5	2	5	2	5	2	5	2	5	2	5	2	5	2	5	2	5	2	5	2
5	4	5	2	5	2	5	2	5	2	5	2	5	2	5	2	5	2	5	2	5	2	5	2	5	2	5	2	5	2	5	2	5	2	5	2	5	2	5	2	5	2	5	2	5	2	5	2	5	2
5	4	5	2	5	2	5	2	5	2	5	2	5	2	5	2	5	2	5	2	5	2	5	2	5	2	5	2	5	2	5	2	5	2	5	2	5	2	5	2	5	2	5	2	5	2	5	2	5	2
5	4	5	2	5	2	5	2	5	2	5	2	5	2	5	2	5	2	5	2	5	2	5	2	5	2	5	2	5	2	5	2	5	2	5	2	5	2	5	2	5	2	5	2	5	2	5	2	5	2
5	4	5	2	5	2	5	2	5	2	5	2	5	2	5	2	5	2	5	2	5	2	5	2	5	2	5	2	5	2	5	2	5	2	5	2	5	2	5	2	5	2	5	2	5	2	5	2	5	2
5	4	5	2	5	2	5	2	5	2	5	2	5	2	5	2	5	2	5	2	5	2	5	2	5	2	5	2	5	2	5	2	5	2	5	2	5	2	5	2	5	2	5	2	5	2	5	2	5	2
5	4	5	2	5	2	5	2	5	2	5	2	5	2	5	2	5	2	5	2	5	2	5	2	5	2	5	2	5	2	5	2	5	2	5	2	5	2	5	2	5	2	5	2	5	2	5	3	5	2
5	4	5	2	5	2	5	2	5	2	5	2	5	2	5	2	5	2	5	2	5	2	5	2	5	2	5	2	5	2	5	2	5	2	5	2	5	2	5	2	5	2	5	2	5	2	5	3	5	2
5	4	5	2	5	2	5	2	5	2	5	2	5	2	5	2	5	2	5	2	5	2	5	2	5	2	5	2	5	2	5	2	5	2	5	2	5	2	5	2	5	2	5	2	5	2	5	3	5	2
5	4	5	2	5	2	5	2	5	2	5	2	5	2	5	2	5	2	5	2	5	2	5	2	5	2	5	2	5	2	5	2	5	2	5	2	5	2	5	2	5	2	5	2	5	2	5	3	5	2
5	4	5	2	5	2	5	2	5	2	5	2	5	2	5	2	5	2	5	2	5	2	5	2	5	2	5	2	5	2	5	2	5	2	5	2	5	2	5	2	5	2	5	2	5	2	5	3	5	2
5	4	5	2	5	2	5	2	5	2	5	2	5	2	5	2	5	2	5	2	5	2	5	2	5	2	5	2	5	2	5	2	5	2	5	2	5	2	5	2	5	2	5	2	5	2	5	3	5	2
5	4	5	2	5	2	5	2	5	2	5	2	5	2	5	2	5	2	5	2	5	2	5	2	5	2	5	2	5	2	5	2	5	2	5	2	5	2	5	2	5	2	5	2	5	2	5	3	5	2
5	4	5	2	5	2	5	2	5	2	5	2	5	2	5	2	5	2	5	2	5	2	5	2	5	2	5	2	5	2	5	2	5	2	5	2	5	2	5	2	5	2	5	2	5	2	5	3	5	2
5	3	5	2	5	2	5	3	5	2	5	2	5	2	5	2	5	2	5	2	5	2	5	2	5	2	5	2	5	2	5	2	5	2	5	2	5	2	5	2	5	2	5	2	5	2	5	2	5	2
5	3	5	2	5	2	5	3	5	2	5	2	5	2	5	2	5	2	5	2	5	2	5	2	5	2	5	2	5	2	5	2	5	2	5	2	5	2	5	2	5	2	5	2	5	2	5	2	5	2
5	3	5	2	5	2	5	3	5	2	5	2	5	2	5	2	5	2	5	2	5	2	5	2	5	2	5	2	5	2	5	2	5	2	5	2	5	2	5	2	5	2	5	2	5	2	5	2	5	2
5	3	5	2	5	2	5	3	5	2	5	2	5	2	5	2	5	2	5	2	5	2	5	2	5	2	5	2	5	2	5	2	5	2	5	2	5	2	5	2	5	2	5	2	5	2	5	2	5	2
5	3	5	2	5	2	5	3	5	2	5	2	5	2	5	2	5	2	5	2	5	2	5	2	5	2	5	2	5	2	5	2	5	2	5	2	5	2	5	2	5	2	5	2	5	2	5	2	5	2
5	3	5	2	5	2	5	3	5	2	5	2	5	2	5	2	5	2	5	2	5	2	5	2	5	2	5	2	5	2	5	2	5	2	5	2	5	2	5	2	5	2	5	2	5	2	5	2	5	2
5	3	5	2	5	2	5	3	5	2	5	2	5	2	5	2	5	2	5	2	5	2	5	2	5	2	5	2	5	2	5	2	5	2	5	2	5	2	5	2	5	2	5	2	5	2	5	2	5	2
5	3	5	2	5	2	5	3	5	2	5	2	5	2	5	2	5	2	5	2	5	2	5	2	5	2	5	2	5	2	5	2	5	2	5	2	5	2	5	2	5	2	5	2	5	2	5	2	5	2
5	3	5	2	5	2	5	3	5	2	5	2	5	2	5	2	5	2	5	2	5	2	5	2	5	2	5	2	5	2	5	2	5	2	5	2	5	2	5	2	5	2	5	2	5	2	5	2	5	2
5	3	5	2	5	2	5	3	5	2	5	2	5	2	5	2	5	2	5	2	5	2	5	2	5	2	5	2	5	2	5	2	5	2	5	2	5	2	5	2	5	2	5	2	5	2	5	2	5	2
5	3	5	2	5	2	5	3	5	2	5	2	5	2	5	2	5	2	5	2	5	2	5	2	5	2	5	2	5	2	5	2	5	2	5	2	5	2	5	2	5	2	5	2	5	2	5	2	5	2
5	3	5	3	5	2	5	3	5	2	5	2	5	2	5	2	5	2	5	2	5	2	5	2	5	2	5	2	5	2	5	2	5	2	5	2	5	2	5	2	5	2	5	2	5	2	5	2	5	2
5	3	5	3	5	2	5	3	5	2	5	2	5	2	5	2	5	2	5	2	5	2	5	2	5	2	5	2	5	2	5	2	5	2	5	2	5	2	5	2	5	2	5	2	5	2	5	2	5	2
5	3	5	3	5	2	5	3	5	2	5	2	5	2	5	2	5	2	5	2	5	2	5	2	5	2	5	2	5	2	5	2	5	2	5	2	5	2	5	2	5	2	5	2	5	2	5	2	5	2
5	3	5	3	5	2	5	3	5	2	5	2	5	2	5	2	5	2	5	2	5	2	5	2	5	2	5	2	5	2	5	2	5	2	5	2	5	2	5	2	5	2	5	2	5	2	5	2	5	2
5	3	5	3	5	2	5	3	5	2	5	2	5	2	5	2	5	2	5	2	5	2	5	2	5	2	5	2	5	2	5	2	5	2	5	2	5	2	5	2	5	2	5	2	5	2	5	2	5	2
5	3	5	3	5	2	5	3	5	2	5	2	5	2	5	2	5	2	5	2	5	2	5	2	5	2	5	2	5	2	5	2	5	2	5	2	5	2	5	2	5	2	5	2	5	2	5	2	5	2
5	3	5	3	5	2	5	3	5	2	5	2	5	2	5	2	5	2	5	2	5	2	5	2	5	2	5	2	5	2	5	2	5	2	5	2	5	2	5	2	5	2	5	2	5	2	5	2	5	2
5	3	5	3	5	2	5	3	5	2	5	2	5	2	5	2	5	2	5	2	5	2	5	2	5	2	5	2	5	2	5	2	5	2	5	2	5	2	5	2	5	2	5	2	5	2	5	2	5	2
5	3	5	3	5	2	5	3	5	2	5	2	5	2	5	2	5	2	5	2	5	2	5	2	5	2	5	2	5	2	5	2	5	2	5	2	5	2	5	2	5	2	5	2	5	2	5	2	5	2
5	3	5	3	5	2	5	3	5	2	5	2	5	2	5	2	5	2	5	2	5	2	5	2	5	2	5	2	5	2	5	2	5	2	5	2	5	2	5	2	5	2	5	2	5	2	5	2	5	2
5	3	5	3	5	2	5	3	5	2	5	2	5	2	5	2	5	2	5	2	5	2	5	2	5	2	5	2	5	2	5	2	5	2	5	2	5	2	5	2	5	2	5	2	5	2	5	2	5	2
5	3	5	3	5	2	5	3	5	3	5	2	5	2	5	2	5	2	5	2	5	2	5	2	5	2	5	2	5	2	5	2	5	2	5	2	5	2	5	2	5	2	5	2	5	2	5	2	5	2
5	3	5	3	5	2	5	3	5	3	5	2	5	2	5	2	5	2	5	2	5	2	5	2	5	2	5	2	5	2	5	2	5	2	5	2	5	2	5	2	5	2	5	2	5	2	5	2	5	2
5	3	5	3	5	2	5	3	5	3	5	2	5	2	5	2	5	2	5	2	5	2	5	2	5	2	5	2	5	2	5	2	5	2	5	2	5	2	5	2	5	2	5	2	5	2	5	2	5	2
5	3	5	3	5	2	5	3	5	3	5	2	5	2	5	2	5	2	5	2	5	2	5	2	5	2	5	2	5	2	5	2	5	2	5	2	5	2	5	2	5	2	5	2	5	2	5	2	5	2
5	3	5	3	5	2	5	3	5	3	5	2	5	2	5	2	5	2	5	2	5	2	5	2	5	2	5	2	5	2	5	2	5	2	5	2	5	2	5	2	5	2	5	2	5	2	5	2	5	2
5	3	5	3	5	2	5	3	5	3	5	2	5	2	5	2	5	2	5	2	5	2	5	2	5	2	5	2	5	2	5	2	5	2	5	2	5	2	5	2	5	2	5	2	5	2	5	2	5	2
5	3	5	3	5	2	5	3	5	3	5	2	5	2	5	2	5	2	5	2	5	2	5	2	5	2	5	2	5	2	5	2	5	2	5	2	5	2	5	2	5	2	5	2	5	2	5	2	5	2
5	3	5	3	5	2	5	3	5	3	5	2	5	2	5	2	5	2	5	2	5	2	5	2	5	2	5	2	5	2	5	2	5	2	5	2	5	2	5	2	5	2	5	2	5	2	5	2	5	2
5	3	5	3	5	2	5	3	5	3	5	2	5	2	5	2	5	2	5	2	5	2	5	2	5	2	5	2	5	2	5	2	5	2	5	2	5	2	5	2	5	2	5	2	5	2	5	2	5	2
5	3	5	3	5	2	5	3	5	3	5	2	5	2	5	2	5	2	5	2	5	2	5	2	5	2	5	2	5	2	5	2	5	2	5	2	5	2	5	2	5	2	5	2	5	2	5	2	5	2
5	3	5	3	5	2	5	3	5	3	5	2	5	2	5	2	5	2	5	2	5	2	5	2	5	2	5	2	5	2	5	2	5	2	5	2	5	2	5	2	5	2	5	2	5	2	5	2	5	2
5	3	5	3	5	2	5	3	5	3	5	2	5	2	5	2	5	2	5	2	5	2	5	2	5	2	5	2	5	2	5	2	5	2	5	2	5	2	5	2	5	2	5	2	5	2	5	2	5	2
5	3	5	3	5	2	5	3	5	3	5	2	5	2	5	2	5	2	5	2	5	2	5	2	5	2	5	2	5	2	5	2	5	2	5	2	5	2	5	2	5	2	5	2	5	2	5	2	5	2
5	3	5	3	5	2	5	3	5	3	5	2	5	2	5	2	5	2	5	2	5	2	5	2	5	2	5	2	5	2	5	2	5	2	5	2	5	2	5	2	5	2	5	2	5	2	5	2	5	2
5	3	5	3	5	2	5	3	5	3	5	2	5	2	5	2	5	2	5	2	5	2	5	2	5	2	5	2	5	2	5	2	5	2	5	2	5	2	5	2	5	2	5	2	5	2	5	2	5	2
5	3	5	3	5	2	5	3	5	3	5	2	5	2	5	2	5	2	5	2	5	2	5	2	5	2	5	2	5	2	5	2	5	2	5	2	5	2	5	2	5	2	5	2	5	2	5	2	5	2
5	3	5	3	5	2	5	3	5	3	5	2	5	2	5	2	5	2	5	2	5	2	5	2	5	2	5	2	5	2	5	2	5	2	5	2	5	2	5	2	5	2	5	2	5	2	5	2	5	2
5	3	5	3	5	2	5	3	5	3	5	2	5	2	5	2	5	2	5	2	5	2	5	2	5	2	5	2	5	2	5	2	5	2	5	2	5	2	5	2	5	2	5	2	5	2	5	2	5	2
5	3	5	3	5	2	5	3	5	3	5	2	5	2	5	2	5	2	5	2	5	2	5	2	5	2	5	2	5	2	5	2	5	2	5	2	5	2	5	2	5	2	5	2	5	2	5	2	5	2
5	3	5	3	5	2	5	3	5	3	5	2	5	2	5	2	5	2	5	2	5	2	5	2	5	2	5	2	5	2	5	2	5	2	5	2	5	2	5	2	5	2	5	2	5	2	5	2	5	2
5	3	5	3	5	2	5	3	5	3	5	2	5	2	5	2	5	2	5	2	5	2	5	2	5	2	5	2	5	2	5	2	5	2	5	2	5	2	5	2	5	2	5	2	5	2	5	2	5	2
5	3	5	3	5	2	5	3	5	3	5	2	5	2	5	2	5	2	5	2	5	2	5	2	5	2	5	2	5	2	5	2	5	2	5	2	5	2	5	2	5	2	5	2	5	2	5	2	5	2
5	3	5	3	5	2	5	3	5	3	5	2	5	2	5	2	5	2	5	2	5	2	5	2	5	2	5	2	5	2	5	2	5	2	5	2	5	2	5	2	5	2	5	2	5	2	5	2	5	2
5	3	5	3	5	2	5	3	5	3	5	2	5	2	5	2	5	2	5	2	5	2	5	2	5	2	5	2	5	2	5	2	5	2	5	2	5	2	5	2	5	2	5	2	5	2	5	2	5	2
5	3	5	3	5	2	5	3	5	3	5	2	5	2	5	2	5	2	5	2	5	2	5	2	5	2	5	2	5	2	5	2	5	2	5	2	5	2	5	2	5	2	5	2	5	2	5	2	5	2
5	3	5	3	5	2	5	3	5	3	5	2	5	2	5	2	5	2	5	2	5	2	5	2	5	2	5	2	5	2	5	2	5	2	5	2	5	2	5	2	5	2	5	2	5	2	5	2	5	2
5	3	5	3	5	2	5	3	5	3	5	2	5	2	5	2	5	2	5	2	5	2	5	2	5	2	5	2	5	2	5	2	5	2	5	2	5	2	5	2	5	2	5	2	5	2	5	2	5	2
5	3	5	3	5	2	5	3	5	3	5	2	5	2	5	2	5	2	5	2	5	2	5	2	5	2	5	2	5	2	5	2	5	2	5	2	5	2	5	2	5	2	5	2	5	2	5	2	5	2
5	3	5	3	5	2	5	3	5	3	5	2	5	2	5	2	5	2	5	2	5	2	5	2	5	2	5	2	5	2	5	2	5	2	5	2	5	2	5	2	5	2	5	2	5	2	5	2	5	2
5	3	5	3	5	2	5	3	5	3	5	2	5	2	5	2	5	2	5	2	5	2	5	2	5	2	5	2	5	2	5	2	5	2	5	2	5	2	5	2	5	2	5	2	5	2	5	2	5	2
5	3	5	3	5	2	5	3	5	3	5	2	5	2	5	2	5	2	5	2	5	2	5	2	5	2	5	2	5	2	5	2	5	2	5	2	5	2	5	2	5	2	5	2	5	2	5	2	5	2
5	3	5	3	5	2	5	3	5	3	5	2	5	2	5	2	5	2	5	2	5	2	5	2	5	2	5	2	5	2	5	2	5	2	5	2	5	2	5	2	5	2	5	2	5	2	5	2	5	2
5	3	5	3	5	2	5	3	5	3	5	2	5	2	5	2	5	2	5	2	5	2	5	2	5	2	5	2	5	2	5	2	5	2	5	2	5	2	5	2	5	2	5	2	5	2	5	2	5	2
5	3	5	3	5	2	5	3	5	3	5	2	5	2	5	2	5	2	5	2	5	2	5	2	5	2	5	2	5	2	5	2	5	2	5	2	5	2	5	2	5	2	5	2	5	2	5	2	5	2
5	3	5	3	5	2	5	3	5	3	5	2	5	2	5	2	5	2	5	2	5	2	5	2	5	2	5	2	5	2	5	2	5	2	5	2	5	2	5	2	5	2	5	2	5	2	5	2	5	2
5	3	5	3	5	2	5	3	5	3	5	2	5	2	5	2	5	2	5	2	5	2	5	2	5	2	5	2	5	2	5	2	5	2	5	2	5	2	5	2	5	2	5	2	5	2	5	2	5	2
5	3	5	3	5	2	5	3	5	3	5	2	5	2	5	2	5	2	5	2	5	2	5	2	5	2	5	2	5	2	5	2	5	2	5	2	5	2	5	2	5	2	5	2	5	2	5	2	5	2
5	3	5	3	5	2	5	3	5	3	5	2	5	2	5	2	5	2	5	2	5	2	5	2	5	2	5	2	5	2	5	2	5	2	5	2	5	2	5	2	5	2	5	2	5	2	5	2	5	2
5	3	5	3	5	2	5	3	5	3	5	2	5	2	5	2	5	2	5	2	5	2	5	2	5	2	5	2	5	2	5	2	5	2	5	2	5	2	5	2	5	2	5	2	5	2	5	2	5	2
5	3	5	3	5	2	5	3	5	3	5	2	5	2	5	2	5	2	5	2	5	2	5	2	5	2	5	2	5	2	5	2	5	2	5	2	5	2	5	2	5	2	5	2	5	2	5	2	5	2
5	3	5	3	5	2	5	3	5	3	5	2	5	2	5	2	5	2	5	2	5	2	5	2	5	2	5	2	5	2	5	2	5	2	5	2	5	2	5	2	5	2	5	2	5	2	5	2	5	2
5	3	5	3	5	2	5	3	5	3	5	2	5	2	5	2	5	2	5	2	5	2	5	2	5	2	5	2	5	2	5	2	5	2	5	2	5	2	5	2	5	2	5	2	5	2	5	2	5	2
5	3	5	3	5	2	5	3	5	3	5	2	5	2	5	2	5	2	5	2	5	2	5	2	5	2	5	2	5	2	5	2	5	2	5	2	5	2	5	2	5	2	5	2	5	2	5	2	5	2
5	3	5	3	5	2	5	3	5	2	5	2	5	2	5	2	5	2	5	2	5	2	5	2	5	2	5	2	5	2	5	2	5	2	5	2	5	2	5	2	5	2	5	2	5	2	5	2	5	2
5	3	5	3	5	2	5	3	5	2	5	2	5	2	5	2	5	2	5	2	5	2	5	2	5	2	5	2	5	2	5	2	5	2	5	2	5	2	5	2	5	2	5	2	5	2	5	2	5	2
5	3	5	3	5	2	5	3	5	2	5	2	5	2	5	2	5	2	5	2	5	2	5	2	5	2	5	2	5	2	5	2	5	2	5	2	5	2	5	2	5	2	5	2	5	2	5	2	5	2
5	3	5	3	5	2	5	3	5	2	5	2	5	2	5	2	5	2	5	2	5	2	5	2	5	2	5	2	5	2	5	2	5	2	5	2	5	2	5	2	5	2	5	2	5	2	5	2	5	2
5	3	5	3	5	2	5	3	5	2	5	2	5	2	5	2	5	2	5	2	5	2	5	2	5	2	5	2	5	2	5	2	5	2	5	2	5	2	5	2	5	2	5	2	5	2	5	2	5	2
5	3	5	3	5	2	5	3	5	2	5	2	5	2	5	2	5	2	5	2	5	2	5	2	5	2	5	2	5	2	5	2	5	2	5	2	5	2	5	2	5	2	5	2	5	2	5	2	5	2
5	3	5	3	5	2	5	3	5	2	5	2	5	2	5	2	5	2	5	2	5	2	5	2	5	2	5	2	5	2	5	2	5	2	5	2	5	2	5	2	5	2	5	2	5	2	5	2	5	2
5	3	5	3	5	2	5	3	5	2	5	2	5	2	5	2	5	2	5	2	5	2	5	2	5	2	5	2	5	2	5	2	5	2	5	2	5	2	5	2	5	2	5	2	5	2	5	2	5	2
5	3	5	3	5	2	5	3	5	2	5	2	5	2	5	2	5	2	5	2	5	2	5	2	5	2	5	2	5	2	5	2	5	2	5	2	5	2	5	2	5	2	5	2	5	2	5	2	5	2
5	3	5	3	5	2	5	3	5	2	5	2	5	2	5	2	5	2	5	2	5	2	5	2	5	2	5	2	5	2	5	2	5	2	5	2	5	2	5	2	5	2	5	2	5	2	5	2	5	2
5	3	5	3	5	2	5	3	5	2	5	2	5	2	5	2	5	2	5	2	5	2	5	2	5	2	5	2	5	2	5	2	5	2	5	2	5	2	5	2	5	2	5	2	5	2	5	2	5	2
5	3	5	3	5	2	5	3	5	2	5	2	5	2	5	2	5	2	5	2	5	2	5	2	5	2	5	2	5	2	5	2	5	2	5	2	5	2	5	2	5	2	5	2	5	2	5	2	5	2
5	3	5	3	5	2	5	3	5	2	5	2	5	2	5	2	5	2	5	2	5	2	5	2	5	2	5	2	5	2	5	2	5	2	5	2	5	2	5	2	5	2	5	2	5	2	5	2	5	2
5	3	5	3	5	2	5	3	5	2	5	2	5	2	5	2	5	2	5	2	5	2	5	2	5	2	5	2	5	2	5	2	5	2	5	2	5	2	5	2	5	2	5	2	5	2	5	2	5	2
5	3	5	3	5	2	5	3	5	2	5	3	5	2	5	2	5	2	5	2	5	2	5	2	5	2	5	2	5	2	5	2	5	2	5	2	5	2	5	2	5	2	5	2	5	2	5	2	5	2
5	3	5	3	5	2	5	3	5	2	5	3	5	2	5	2	5	2	5	2	5	2	5	2	5	2	5	2	5	2	5	2	5	2	5	2	5	2	5	2	5	2	5	2	5	2	5	2	5	2
5	3	5	3	5	2	5	3	5	2	5	3	5	2	5	2	5	2	5	2	5	2	5	2	5	2	5	2	5	2	5	2	5	2	5	2	5	2	5	2	5	2	5	2	5	2	5	2	5	2
5	3	5	3	5	2	5	3	5	2	5	3	5	2	5	2	5	2	5	2	5	2	5	3	5	2	5	2	5	2	5	2	5	2	5	2	5	2	5	2	5	2	5	2	5	2	5	2	5	2
5	3	5	3	5	2	5	3	5	2	5	3	5	2	5	2	5	2	5	2	5	2	5	3	5	2	5	2	5	2	5	2	5	2	5	2	5	2	5	2	5	2	5	2	5	2	5	2	5	2
5	3	5	3	5	2	5	3	5	2	5	3	5	2	5	2	5	2	5	2	5	2	5	3	5	2	5	2	5	2	5	2	5	2	5	2	5	2	5	2	5	2	5	2	5	2	5	2	5	3
5	3	5	3	5	2	5	3	5	2	5	3	5	2	5	2	5	2	5	2	5	2	5	3	5	2	5	2	5	2	5	2	5	2	5	2	5	2	5	2	5	2	5	2	5	2	5	2	5	3
5	3	5	3	5	2	5	3	5	2	5	3	5	2	5	2	5	2	5	2	5	2	5	3	5	2	5	2	5	2	5	2	5	2	5	2	5	2	5	2	5	2	5	2	5	2	5	2	5	3
5	3	5	3	5	2	5	3	5	2	5	3	5	2	5	2	5	2	5	2	5	2	5	3	5	2	5	2	5	2	5	2	5	2	5	2	5	2	5	2	5	2	5	2	5	2	5	2	5	3
5	3	5	3	5	2	5	3	5	2	5	3	5	2	5	2	5	2	5	2	5	2	5	1	5	2	5	2	5	2	5	2	5	2	5	2	5	2	5	2	5	2	5	2	5	2	5	2	5	3
5	3	5	3	5	2	5	3	5	2	5	3	5	2	5	2	5	2	5	2	5	2	5	1	5	2	5	2	5	2	5	2	5	2	5	2	5	2	5	2	5	2	5	2	5	2	5	2	5	3
5	3	5	3	5	2	5	3	5	2	5	3	5	2	5	2	5	2	5	2	5	2	5	1	5	2	5	2	5	2	5	2	5	2	5	2	5	2	5	2	5	2	5	2	5	2	5	1	5	3
5	3	5	3	5	2	5	3	5	2	5	3	5	2	5	2	5	2	5	2	5	2	5	1	5	2	5	2	5	2	5	2	5	2	5	2	5	2	5	2	5	2	5	2	5	2	5	1	5	2
5	3	5	3	5	2	5	3	5	2	5	3	5	2	5	2	5	2	5	2	5	2	5	1	5	2	5	2	5	2	5	2	5	2	5	2	5	2	5	2	5	2	5	2	5	2	5	1	5	2
5	3	5	3	5	2	5	2	5	2	5	3	5	2	5	2	5	2	5	2	5	2	5	1	5	2	5	2	5	2	5	2	5	2	5	2	5	2	5	2	5	2	5	2	5	2	5	1	5	2
5	3	5	3	5	2	5	2	5	2	5	3	5	2	5	2	5	2	5	2	5	2	5	1	5	2	5	2	5	2	5	2	5	2	5	2	5	2	5	2	5	2	5	2	5	2	5	1	5	2
5	3	5	3	5	2	5	2	5	2	5	3	5	2	5	2	5	2	5	2	5	2	5	1	5	2	5	2	5	2	5	2	5	2	5	2	5	2	5	2	5	2	5	2	5	2	5	1	5	2
5	3	5	3	5	2	5	2	5	2	5	3	5	2	5	2	5	2	5	2	5	2	5	1	5	2	5	2	5	2	5	2	5	2	5	2	5	2	5	2	5	2	5	2	5	2	5	1	5	2
5	3	5	3	5	2	5	2	5	2	5	3	5	2	5	2	5	2	5	2	5	2	5	1	5	2	5	2	5	2	5	2	5	2	5	2	5	2	5	2	5	2	5	2	5	2	5	1	5	2
5	3	5	3	5	2	5	2	5	2	5	2	5	2	5	2	5	2	5	2	5	2	5	1	5	2	5	2	5	2	5	2	5	2	5	2	5	2	5	2	5	2	5	2	5	2	5	1	5	2
5	3	5	3	5	2	5	2	5	2	5	2	5	2	5	2	5	2	5	2	5	2	5	1	5	2	5	2	5	2	5	2	5	2	5	2	5	2	5	2	5	2	5	2	5	2	5	1	5	2
5	3	5	3	5	2	5	2	5	2	5	2	5	2	5	2	5	2	5	2	5	2	5	1	5	2	5	2	5	2	5	2	5	2	5	2	5	2	5	2	5	2	5	2	5	2	5	1	5	2
5	3	5	3	5	2	5	2	5	2	5	2	5	2	5	2	5	2	5	2	5	2	5	1	5	2	5	2	5	2	5	2	5	2	5	2	5	2	5	2	5	2	5	2	5	2	5	1	5	2
5	3	5	3	5	2	5	2	5	2	5	2	5	2	5	2	5	2	5	2	5	2	5	1	5	2	5	2	5	2	5	2	5	2	5	2	5	2	5	2	5	2	5	2	5	2	5	1	5	2
5	3	5	3	5	2	5	2	5	2	5	2	5	2	5	2	5	2	5	2	5	2	5	1	5	2	5	2	5	2	5	2	5	2	5	2	5	2	5	2	5	2	5	2	5	2	5	1	5	2
5	3	5	3	5	2	5	2	5	2	5	2	5	2	5	2	5	2	5	2	5	2	5	1	5	2	5	2	5	2	5	2	5	2	5	2	5	2	5	2	5	2	5	2	5	2	5	1	5	2
5	3	5	3	5	2	5	2	5	2	5	2	5	2	5	2	5	2	5	2	5	2	5	1	5	2	5	2	5	2	5	2	5	2	5	2	5	2	5	2	5	2	5	2	5	2	5	1	5	2
5	3	5	3	5	2	5	2	5	2	5	2	5	2	5	2	5	2	5	2	5	2	5	1	5	2	5	2	5	2	5	2	5	2	5	2	5	2	5	2	5	2	5	2	5	2	5	1	5	2
5	3	5	3	5	2	5	2	5	2	5	2	5	2	5	2	5	2	5	2	5	2	5	1	5	2	5	2	5	2	5	2	5	2	5	2	5	2	5	2	5	2	5	2	5	2	5	1	5	2
5	3	5	3	5	2	5	2	5	2	5	2	5	2	5	2	5	2	5	2	5	2	5	1	5	2	5	2	5	2	5	2	5	2	5	2	5	2	5	2	5	2	5	2	5	2	5	1	5	2
5	3	5	3	5	2	5	2	5	2	5	2	5	2	5	2	5	2	5	2	5	2	5	1	5	2	5	2	5	2	5	2	5	2	5	2	5	2	5	2	5	2	5	2	5	2	5	1	5	2
5	3	5	3	5	2	5	2	5	2	5	2	5	2	5	2	5	2	5	2	5	2	5	1	5	2	5	2	5	2	5	2	5	2	5	2	5	2	5	2	5	2	5	2	5	2	5	1	5	2
5	3	5	3	5	2	5	2	5	2	5	2	5	2	5	2	5	2	5	2	5	2	5	1	5	2	5	2	5	2	5	2	5	2	5	2	5	2	5	2	5	2	5	2	5	2	5	1	5	2
5	3	5	3	5	2	5	2	5	2	5	2	5	2	5	2	5	2	5	2	5	2	5	1	5	2	5	2	5	2	5	2	5	2	5	2	5	2	5	2	5	2	5	2	5	2	5	1	5	2
5	3	5	3	5	2	5	2	5	2	5	2	5	2	5	2	5	2	5	2	5	2	5	1	5	2	5	2	5	2	5	2	5	2	5	2	5	2	5	2	5	2	5	2	5	2	5	1	5	2
5	3	5	3	5	2	5	2	5	2	5	2	5	2	5	2	5	2	5	2	5	2	5	1	5	2	5	2	5	2	5	2	5	2	5	2	5	2	5	2	5	2	5	2	5	2	5	1	5	2
5	3	5	3	5	2	5	2	5	2	5	2	5	2	5	2	5	3	5	2	5	2	5	1	5	2	5	2	5	2	5	2	5	2	5	2	5	2	5	2	5	2	5	2	5	2	5	1	5	2
5	3	5	3	5	2	5	2	5	2	5	2	5	2	5	2	5	3	5	2	5	2	5	1	5	2	5	2	5	2	5	2	5	2	5	2	5	2	5	2	5	2	5	2	5	2	5	1	5	2
5	3	5	3	5	2	5	2	5	2	5	2	5	2	5	2	5	3	5	2	5	2	5	1	5	2	5	2	5	3	5	2	5	2	5	2	5	2	5	2	5	2	5	2	5	2	5	1	5	2
5	3	5	3	5	2	5	2	5	2	5	2	5	2	5	2	5	3	5	2	5	2	5	1	5	2	5	2	5	3	5	2	5	2	5	2	5	2	5	2	5	2	5	2	5	2	5	1	5	2
5	3	5	3	5	2	5	2	5	2	5	2	5	2	5	2	5	3	5	2	5	2	5	1	5	2	5	2	5	3	5	2	5	2	5	2	5	2	5	2	5	2	5	2	5	2	5	1	5	2
5	3	5	3	5	2	5	2	5	2	5	2	5	2	5	2	5	3	5	2	5	2	5	1	5	2	5	2	5	3	5	2	5	2	5	2	5	2	5	2	5	3	5	2	5	2	5	1	5	2
5	3	5	3	5	2	5	2	5	2	5	2	5	2	5	2	5	3	5	2	5	2	5	1	5	2	5	2	5	3	5	2	5	2	5	2	5	2	5	2	5	3	5	2	5	2	5	1	5	2
5	3	5	3	5	2	5	2	5	2	5	2	5	2	5	2	5	3	5	2	5	2	5	1	5	2	5	2	5	3	5	2	5	2	5	2	5	2	5	2	5	3	5	2	5	2	5	1	5	2
5	3	5	3	5	2	5	2	5	2	5	2	5	2	5	2	5	3	5	2	5	2	5	1	5	2	5	2	5	3	5	2	5	2	5	2	5	2	5	2	5	3	5	2	5	2	5	1	5	2
5	3	5	3	5	2	5	2	5	2	5	2	5	2	5	2	5	3	5	2	5	2	5	1	5	2	5	2	5	3	5	2	5	2	5	2	5	2	5	2	5	3	5	2	5	2	5	1	5	2
5	3	5	3	5	2	5	2	5	2	5	2	5	2	5	2	5	3	5	2	5	2	5	1	5	2	5	2	5	3	5	2	5	2	5	2	5	2	5	2	5	3	5	2	5	2	5	1	5	2
5	3	5	3	5	2	5	2	5	2	5	2	5	2	5	2	5	3	5	2	5	2	5	1	5	2	5	2	5	3	5	2	5	2	5	2	5	2	5	2	5	3	5	2	5	2	5	1	5	2
5	3	5	3	5	3	5	2	5	2	5	2	5	2	5	2	5	3	5	2	5	2	5	1	5	2	5	2	5	3	5	2	5	2	5	2	5	3	5	2	5	3	5	2	5	2	5	1	5	2
5	3	5	3	5	3	5	2	5	2	5	2	5	2	5	2	5	3	5	2	5	2	5	1	5	2	5	2	5	3	5	2	5	2	5	2	5	3	5	2	5	3	5	2	5	2	5	1	5	2
5	3	5	3	5	3	5	2	5	2	5	2	5	2	5	2	5	3	5	2	5	2	5	1	5	2	5	2	5	3	5	2	5	2	5	2	5	3	5	2	5	3	5	2	5	2	5	1	5	2
5	3	5	3	5	3	5	2	5	2	5	2	5	2	5	2	5	3	5	2	5	2	5	1	5	2	5	2	5	3	5	2	5	2	5	2	5	3	5	2	5	3	5	2	5	2	5	1	5	2
5	3	5	3	5	3	5	2	5	2	5	2	5	2	5	2	5	3	5	2	5	2	5	1	5	2	5	2	5	3	5	2	5	2	5	2	5	3	5	2	5	3	5	2	5	2	5	1	5	2
5	3	5	3	5	3	5	2	5	2	5	2	5	2	5	2	5	3	5	2	5	2	5	1	5	2	5	2	5	3	5	2	5	2	5	2	5	3	5	2	5	2	5	2	5	2	5	1	5	2
5	3	5	3	5	3	5	2	5	2	5	2	5	2	5	2	5	3	5	2	5	2	5	1	5	2	5	2	5	3	5	2	5	2	5	2	5	3	5	2	5	1	5	2	5	2	5	1	5	2
5	2	5	3	5	3	5	2	5	2	5	2	5	2	5	2	5	3	5	2	5	2	5	1	5	2	5	2	5	3	5	2	5	2	5	2	5	3	5	2	5	1	5	2	5	2	5	1	5	2
5	2	5	4	5	3	5	2	5	2	5	2	5	2	5	2	5	3	5	2	5	2	5	1	5	2	5	2	5	3	5	2	5	2	5	2	5	3	5	2	5	1	5	2	5	2	5	1	5	2
5	2	5	4	5	3	5	2	5	2	5	2	5	2	5	2	5	3	5	2	5	2	5	1	5	2	5	2	5	3	5	2	5	2	5	2	5	3	5	2	5	1	5	2	5	2	5	1	5	2
5	2	5	4	5	3	5	2	5	2	5	2	5	2	5	2	5	3	5	2	5	2	5	1	5	2	5	2	5	3	5	2	5	2	5	2	5	3	5	2	5	1	5	2	5	2	5	1	5	2
5	2	5	3	5	3	5	2	5	2	5	2	5	2	5	2	5	3	5	2	5	2	5	1	5	2	5	2	5	3	5	2	5	2	5	2	5	3	5	2	5	1	5	2	5	2	5	1	5	2
5	2	5	3	5	3	5	2	5	2	5	2	5	2	5	2	5	3	5	2	5	2	5	1	5	3	5	2	5	3	5	2	5	3	5	2	5	3	5	2	5	1	5	2	5	2	5	1	5	2
5	2	5	2	5	3	5	2	5	2	5	2	5	2	5	2	5	3	5	2	5	2	5	1	5	3	5	2	5	3	5	2	5	3	5	2	5	2	5	2	5	1	5	2	5	2	5	1	5	2
5	2	5	2	5	3	5	2	5	2	5	2	5	2	5	2	5	3	5	2	5	2	5	1	5	3	5	2	5	3	5	2	5	3	5	2	5	2	5	2	5	1	5	2	5	3	5	1	5	2
5	2	5	2	5	3	5	2	5	2	5	2	5	2	5	2	5	3	5	2	5	2	5	1	5	3	5	2	5	3	5	2	5	3	5	2	5	2	5	2	5	1	5	3	5	3	5	1	5	2
5	2	5	2	5	3	5	2	5	2	5	2	5	2	5	2	5	3	5	2	5	2	5	1	5	3	5	2	5	3	5	2	5	3	5	2	5	2	5	2	5	1	5	3	5	3	5	1	5	2
5	2	5	2	5	3	5	2	5	2	5	2	5	2	5	2	5	3	5	2	5	2	5	1	5	3	5	2	5	3	5	2	5	3	5	2	5	2	5	2	5	1	5	3	5	3	5	1	5	2
5	2	5	2	5	3	5	2	5	2	5	2	5	2	5	2	5	3	5	2	5	2	5	1	5	3	5	2	5	3	5	2	5	3	5	2	5	2	5	2	5	1	5	3	5	3	5	1	5	2
5	2	5	2	5	3	5	2	5	2	5	2	5	2	5	2	5	3	5	2	5	2	5	1	5	3	5	2	5	3	5	2	5	3	5	2	5	2	5	2	5	1	5	3	5	3	5	1	5	2
5	2	5	2	5	3	5	2	5	2	5	2	5	2	5	2	5	3	5	2	5	2	5	1	5	3	5	2	5	3	5	2	5	3	5	2	5	2	5	2	5	1	5	3	5	3	5	1	5	2
5	2	5	2	5	3	5	2	5	2	5	2	5	2	5	2	5	3	5	2	5	2	5	1	5	3	5	3	5	3	5	2	5	3	5	2	5	2	5	2	5	1	5	3	5	3	5	1	5	2
5	2	5	2	5	3	5	2	5	2	5	2	5	2	5	2	5	3	5	2	5	2	5	1	5	3	5	3	5	3	5	2	5	3	5	2	5	2	5	2	5	1	5	3	5	3	5	1	5	2
5	2	5	2	5	3	5	2	5	2	5	2	5	2	5	2	5	3	5	2	5	2	5	1	5	3	5	3	5	3	5	2	5	3	5	2	5	2	5	2	5	1	5	3	5	3	5	1	5	2
5	2	5	2	5	3	5	2	5	2	5	2	5	2	5	2	5	3	5	2	5	2	5	1	5	3	5	3	5	3	5	2	5	3	5	2	5	2	5	2	5	1	5	3	5	3	5	1	5	2
5	2	5	2	5	3	5	2	5	2	5	2	5	2	5	2	5	3	5	2	5	2	5	1	5	3	5	3	5	3	5	2	5	3	5	2	5	2	5	2	5	1	5	3	5	3	5	1	5	2
5	2	5	2	5	3	5	2	5	2	5	2	5	2	5	2	5	3	5	2	5	2	5	1	5	3	5	3	5	3	5	2	5	3	5	2	5	2	5	2	5	1	5	3	5	3	5	1	5	2
5	2	5	2	5	3	5	2	5	2	5	2	5	2	5	2	5	3	5	2	5	2	5	1	5	3	5	3	5	3	5	2	5	3	5	2	5	2	5	2	5	1	5	3	5	3	5	1	5	2
5	2	5	2	5	3	5	2	5	2	5	2	5	2	5	2	5	3	5	2	5	2	5	1	5	3	5	3	5	3	5	2	5	3	5	2	5	2	5	2	5	1	5	3	5	3	5	1	5	2
5	2	5	2	5	3	5	2	5	2	5	2	5	2	5	2	5	3	5	2	5	2	5	1	5	3	5	2	5	3	5	2	5	3	5	2	5	2	5	2	5	1	5	3	5	2	5	1	5	2
5	2	5	2	5	3	5	2	5	2	5	2	5	2	5	2	5	3	5	2	5	2	5	1	5	3	5	2	5	3	5	2	5	3	5	2	5	2	5	2	5	1	5	3	5	2	5	1	5	2
5	2	5	2	5	3	5	1	5	2	5	2	5	2	5	2	5	2	5	2	5	2	5	1	5	3	5	2	5	3	5	2	5	3	5	2	5	2	5	2	5	1	5	3	5	2	5	1	5	2
5	2	5	2	5	3	5	1	5	2	5	2	5	2	5	2	5	2	5	2	5	2	5	1	5	3	5	2	5	3	5	2	5	3	5	2	5	2	5	2	5	1	5	3	5	2	5	1	5	2
5	2	5	2	5	3	5	1	5	2	5	2	5	2	5	2	5	2	5	2	5	2	5	1	5	1	5	2	5	3	5	2	5	3	5	2	5	2	5	2	5	1	5	3	5	2	5	1	5	2
5	2	5	2	5	3	5	1	5	2	5	2	5	2	5	2	5	2	5	2	5	2	5	1	5	1	5	2	5	3	5	2	5	3	5	2	5	2	5	2	5	1	5	1	5	2	5	1	5	2
5	2	5	2	5	3	5	1	5	2	5	2	5	2	5	2	5	2	5	2	5	2	5	1	5	1	5	2	5	3	5	2	5	3	5	2	5	2	5	2	5	1	5	1	5	2	5	1	5	2
5	2	5	2	5	3	5	1	5	2	5	2	5	2	5	2	5	2	5	2	5	2	5	1	5	1	5	2	5	3	5	2	5	3	5	2	5	2	5	2	5	1	5	1	5	2	5	1	5	2
5	2	5	2	5	3	5	1	5	2	5	2	5	2	5	2	5	2	5	2	5	2	5	1	5	1	5	2	5	3	5	2	5	3	5	2	5	2	5	2	5	1	5	1	5	2	5	1	5	2
5	2	5	2	5	3	5	1	5	2	5	2	5	2	5	2	5	2	5	3	5	2	5	1	5	1	5	2	5	3	5	2	5	3	5	2	5	2	5	2	5	1	5	1	5	2	5	1	5	2
5	4	5	1	5	3	5	1	5	2	5	2	5	2	5	2	5	2	5	3	5	2	5	1	5	1	5	2	5	3	5	2	5	3	5	2	5	2	5	2	5	1	5	1	5	2	5	1	5	2
5	4	5	1	5	3	5	1	5	2	5	2	5	2	5	2	5	2	5	3	5	2	5	1	5	1	5	2	5	3	5	2	5	3	5	2	5	2	5	2	5	1	5	1	5	2	5	1	5	2
5	4	5	1	5	3	5	1	5	2	5	2	5	2	5	2	5	2	5	3	5	2	5	1	5	1	5	2	5	3	5	2	5	3	5	2	5	1	5	2	5	1	5	1	5	2	5	1	5	2
5	4	5	1	5	3	5	1	5	2	5	2	5	3	5	2	5	2	5	3	5	2	5	1	5	1	5	2	5	3	5	2	5	3	5	2	5	1	5	2	5	1	5	1	5	2	5	1	5	2
5	1	5	1	5	3	5	1	5	2	5	2	5	3	5	2	5	1	5	3	5	2	5	1	5	1	5	2	5	3	5	2	5	3	5	2	5	1	5	2	5	1	5	1	5	2	5	1	5	2
5	1	5	1	5	3	5	1	5	2	5	2	5	3	5	2	5	1	5	3	5	2	5	1	5	1	5	2	5	3	5	2	5	3	5	2	5	1	5	2	5	1	5	1	5	2	5	1	5	2
5	1	5	1	5	3	5	1	5	2	5	2	5	3	5	2	5	1	5	3	5	2	5	1	5	1	5	2	5	3	5	2	5	3	5	2	5	1	5	2	5	1	5	1	5	2	5	1	5	2
5	1	5	1	5	3	5	1	5	2	5	2	5	3	5	2	5	1	5	3	5	2	5	1	5	1	5	2	5	3	5	2	5	3	5	2	5	1	5	2	5	1	5	1	5	2	5	1	5	2
5	1	5	1	5	3	5	1	5	2	5	2	5	3	5	2	5	1	5	3	5	2	5	1	5	1	5	2	5	3	5	2	5	3	5	2	5	1	5	2	5	1	5	1	5	2	5	1	5	2
5	1	5	1	5	3	5	1	5	2	5	1	5	3	5	2	5	1	5	3	5	2	5	1	5	1	5	3	5	3	5	3	5	3	5	2	5	1	5	2	5	1	5	1	5	2	5	1	5	2
5	1	5	1	5	3	5	1	5	2	5	1	5	3	5	2	5	1	5	3	5	2	5	1	5	1	5	3	5	3	5	3	5	3	5	2	5	1	5	2	5	1	5	1	5	2	5	1	5	2
5	1	5	1	5	3	5	1	5	2	5	1	5	2	5	2	5	1	5	3	5	2	5	1	5	1	5	2	5	3	5	3	5	3	5	2	5	1	5	2	5	1	5	1	5	2	5	1	5	2
5	1	5	1	5	3	5	1	5	2	5	1	5	2	5	2	5	1	5	1	5	2	5	1	5	1	5	1	5	3	5	3	5	3	5	2	5	1	5	2	5	1	5	1	5	2	5	1	5	2
5	1	5	1	5	3	5	1	5	2	5	1	5	2	5	2	5	1	5	1	5	2	5	1	5	1	5	1	5	3	5	3	5	3	5	2	5	1	5	2	5	1	5	1	5	1	5	1	5	2
5	1	5	1	5	3	5	1	5	2	5	1	5	1	5	2	5	1	5	1	5	2	5	1	5	1	5	1	5	3	5	3	5	3	5	2	5	1	5	2	5	1	5	1	5	1	5	1	5	2
5	1	5	1	5	3	5	1	5	2	5	1	5	1	5	2	5	1	5	1	5	2	5	1	5	1	5	1	5	3	5	3	5	3	5	2	5	1	5	2	5	1	5	1	5	1	5	1	5	2
5	1	5	1	5	3	5	1	5	2	5	1	5	1	5	2	5	1	5	1	5	2	5	1	5	1	5	1	5	3	5	3	5	3	5	2	5	1	5	2	5	1	5	1	5	1	5	1	5	2
5	1	5	1	5	3	5	1	5	2	5	1	5	1	5	2	5	1	5	1	5	2	5	1	5	1	5	1	5	3	5	3	5	3	5	2	5	1	5	2	5	1	5	1	5	1	5	1	5	2
5	1	5	1	5	3	5	1	5	2	5	1	5	1	5	2	5	1	5	1	5	2	5	1	5	1	5	1	5	3	5	3	5	3	5	2	5	1	5	2	5	1	5	1	5	1	5	1	5	2
5	1	5	1	5	3	5	1	5	2	5	1	5	1	5	2	5	1	5	1	5	2	5	1	5	1	5	1	5	3	5	3	5	3	5	2	5	1	5	2	5	1	5	1	5	1	5	1	5	2
5	1	5	1	5	3	5	1	5	2	5	1	5	1	5	2	5	1	5	1	5	2	5	1	5	1	5	1	5	3	5	1	5	3	5	2	5	1	5	2	5	1	5	1	5	1	5	1	5	2
5	1	5	1	5	3	5	1	5	2	5	1	5	1	5	2	5	1	5	1	5	2	5	1	5	1	5	1	5	3	5	1	5	3	5	2	5	1	5	2	5	1	5	1	5	1	5	1	5	2
5	1	5	1	5	3	5	1	5	2	5	1	5	1	5	2	5	1	5	1	5	2	5	1	5	1	5	1	5	3	5	1	5	3	5	2	5	1	5	2	5	1	5	1	5	1	5	1	5	2
5	1	5	1	5	3	5	1	5	1	5	1	5	1	5	2	5	1	5	1	5	2	5	1	5	1	5	1	5	3	5	1	5	3	5	2	5	1	5	2	5	1	5	1	5	1	5	1	5	2
5	1	5	1	5	3	5	1	5	1	5	1	5	1	5	2	5	1	5	1	5	2	5	1	5	1	5	1	5	3	5	1	5	3	5	2	5	1	5	2	5	1	5	1	5	1	5	1	5	2
5	1	5	1	5	3	5	1	5	1	5	1	5	1	5	2	5	1	5	1	5	2	5	1	5	1	5	1	5	3	5	1	5	3	5	2	5	1	5	2	5	1	5	1	5	1	5	1	5	2
5	1	5	1	5	3	5	1	5	1	5	1	5	1	5	2	5	1	5	1	5	2	5	1	5	1	5	1	5	3	5	1	5	3	5	2	5	1	5	2	5	1	5	1	5	1	5	1	5	2
5	1	5	1	5	3	5	1	5	1	5	1	5	1	5	2	5	1	5	1	5	2	5	1	5	1	5	1	5	2	5	1	5	2	5	2	5	1	5	2	5	1	5	1	5	1	5	1	5	2
5	1	5	1	5	3	5	1	5	1	5	1	5	1	5	2	5	1	5	1	5	2	5	1	5	1	5	1	5	2	5	1	5	2	5	2	5	1	5	2	5	1	5	1	5	1	5	1	5	2
5	1	5	1	5	3	5	1	5	1	5	1	5	1	5	2	5	1	5	1	5	2	5	1	5	1	5	1	5	2	5	1	5	2	5	2	5	1	5	2	5	1	5	1	5	1	5	1	5	2
5	1	5	1	5	3	5	1	5	1	5	1	5	1	5	2	5	1	5	1	5	2	5	1	5	1	5	1	5	2	5	1	5	2	5	2	5	1	5	2	5	1	5	1	5	1	5	1	5	2
5	1	5	1	5	3	5	1	5	1	5	1	5	1	5	2	5	1	5	1	5	2	5	1	5	1	5	1	5	2	5	1	5	2	5	2	5	1	5	2	5	1	5	1	5	1	5	1	5	2
5	1	5	1	5	3	5	1	5	1	5	1	5	1	5	2	5	1	5	1	5	2	5	1	5	1	5	1	5	2	5	1	5	2	5	2	5	1	5	2	5	1	5	1	5	1	5	1	5	2
5	1	5	1	5	3	5	1	5	1	5	1	5	1	5	2	5	1	5	1	5	2	5	1	5	1	5	1	5	2	5	1	5	2	5	2	5	1	5	2	5	1	5	1	5	1	5	1	5	2
5	1	5	1	5	3	5	1	5	1	5	1	5	1	5	2	5	1	5	1	5	2	5	1	5	1	5	1	5	2	5	1	5	2	5	2	5	1	5	2	5	1	5	1	5	1	5	1	5	2
5	1	5	1	5	3	5	1	5	1	5	1	5	1	5	2	5	1	5	1	5	2	5	1	5	1	5	1	5	2	5	1	5	2	5	2	5	1	5	2	5	1	5	1	5	1	5	1	5	2
5	1	5	1	5	3	5	1	5	1	5	1	5	1	5	2	5	1	5	1	5	2	5	1	5	1	5	1	5	2	5	1	5	2	5	2	5	1	5	2	5	1	5	1	5	1	5	1	5	2
5	1	5	1	5	3	5	1	5	1	5	1	5	1	5	2	5	1	5	1	5	2	5	1	5	1	5	1	5	2	5	1	5	2	5	2	5	1	5	2	5	1	5	1	5	1	5	1	5	2
5	1	5	1	5	3	5	1	5	1	5	1	5	1	5	2	5	1	5	1	5	2	5	1	5	1	5	1	5	2	5	1	5	2	5	2	5	1	5	2	5	1	5	1	5	1	5	1	5	2
5	1	5	1	5	3	5	1	5	1	5	1	5	1	5	2	5	1	5	1	5	2	5	1	5	1	5	1	5	2	5	1	5	2	5	2	5	1	5	2	5	1	5	1	5	1	5	1	5	2
5	1	5	1	5	3	5	1	5	1	5	1	5	1	5	2	5	1	5	1	5	2	5	1	5	1	5	1	5	2	5	1	5	2	5	2	5	1	5	2	5	1	5	1	5	1	5	1	5	2
5	1	5	1	5	3	5	1	5	1	5	1	5	1	5	2	5	1	5	1	5	2	5	1	5	1	5	1	5	2	5	1	5	3	5	2	5	1	5	2	5	1	5	1	5	1	5	1	5	2
5	1	5	1	5	3	5	1	5	1	5	1	5	1	5	2	5	1	5	1	5	2	5	1	5	1	5	1	5	2	5	1	5	3	5	2	5	1	5	3	5	1	5	1	5	1	5	1	5	2
5	1	5	1	5	3	5	1	5	1	5	1	5	1	5	2	5	1	5	1	5	2	5	1	5	1	5	1	5	2	5	1	5	2	5	2	5	1	5	3	5	1	5	1	5	1	5	1	5	2
5	1	5	1	5	2	5	1	5	1	5	1	5	1	5	2	5	1	5	1	5	2	5	1	5	1	5	1	5	2	5	1	5	1	5	2	5	1	5	3	5	1	5	1	5	1	5	1	5	2
5	1	5	1	5	2	5	1	5	1	5	1	5	1	5	2	5	1	5	1	5	2	5	1	5	1	5	1	5	2	5	1	5	1	5	2	5	1	5	3	5	1	5	1	5	1	5	1	5	2
5	1	5	1	5	2	5	1	5	1	5	1	5	1	5	2	5	1	5	1	5	2	5	1	5	1	5	1	5	2	5	1	5	1	5	2	5	1	5	3	5	1	5	1	5	1	5	1	5	2
5	1	5	1	5	2	5	1	5	1	5	1	5	1	5	2	5	1	5	1	5	2	5	1	5	1	5	1	5	2	5	1	5	1	5	2	5	1	5	3	5	1	5	1	5	1	5	1	5	2
5	1	5	1	5	2	5	1	5	1	5	1	5	1	5	2	5	1	5	1	5	2	5	1	5	1	5	1	5	2	5	1	5	1	5	2	5	1	5	3	5	1	5	1	5	1	5	1	5	2
5	1	5	1	5	2	5	1	5	1	5	1	5	1	5	2	5	1	5	1	5	2	5	1	5	1	5	1	5	1	5	1	5	1	5	2	5	1	5	3	5	1	5	1	5	1	5	1	5	1
5	1	5	1	5	2	5	1	5	1	5	1	5	1	5	2	5	1	5	1	5	2	5	1	5	1	5	1	5	1	5	1	5	1	5	2	5	1	4	1	5	1	5	1	5	1	5	1	5	1
5	1	5	1	5	2	5	1	5	1	5	1	5	1	5	2	5	1	5	1	5	2	5	1	5	1	5	1	5	1	5	1	5	1	5	2	5	1	4	1	5	1	5	1	5	1	5	1	5	1
5	1	5	1	5	2	5	1	5	1	5	1	5	1	5	2	5	1	5	1	5	2	5	1	5	1	5	1	5	1	5	1	5	1	5	2	5	1	4	1	5	1	5	1	5	1	5	1	5	1
5	1	5	1	5	2	5	1	5	1	5	1	5	1	5	2	5	1	5	1	5	2	5	1	5	1	5	1	5	1	5	1	5	1	5	2	5	1	4	1	5	1	5	1	5	1	5	1	5	1
5	1	5	1	5	2	5	1	5	1	5	1	5	1	5	2	5	1	5	1	5	2	5	1	5	1	5	1	5	1	5	1	5	1	5	2	5	1	4	1	5	1	5	1	5	1	5	1	5	1
5	1	5	1	5	2	5	1	5	1	5	1	5	1	5	3	5	1	5	1	5	2	5	1	5	1	5	1	5	1	5	1	5	1	5	2	5	1	4	1	5	1	5	1	5	1	5	1	5	1
5	1	5	1	5	2	5	1	5	1	5	1	5	1	5	3	5	1	5	1	5	2	5	1	5	1	5	1	5	1	5	1	5	1	5	2	5	1	4	1	5	1	5	1	5	1	5	1	5	1
5	1	5	1	5	2	5	1	5	1	5	1	5	1	5	3	5	1	5	1	5	2	5	1	5	1	5	1	5	1	5	1	5	1	5	2	5	1	4	1	5	1	5	1	5	1	5	1	5	1
5	1	5	1	5	2	5	1	5	1	5	1	5	1	5	3	5	1	5	1	5	2	5	1	5	1	5	1	5	1	5	1	5	1	5	2	5	1	4	1	5	1	5	1	5	1	5	1	5	1
5	1	5	1	5	1	5	1	5	1	5	1	5	1	5	3	5	1	5	1	5	2	5	1	5	1	5	1	5	1	5	1	5	1	5	2	5	1	4	1	5	1	5	1	5	1	5	1	5	1
5	1	5	1	5	1	5	1	5	1	5	1	5	1	5	3	5	1	5	1	5	2	5	1	5	1	5	1	5	1	5	1	5	1	5	2	5	1	4	1	5	1	5	1	5	1	5	1	5	1
5	1	5	1	5	1	5	1	5	1	5	1	5	1	5	3	5	1	5	1	5	2	5	1	5	1	5	1	5	1	5	1	5	1	5	2	5	1	4	1	5	1	5	1	5	1	5	1	5	1
5	1	5	1	5	1	5	1	5	1	5	1	5	1	5	3	5	1	5	1	5	2	5	1	5	1	5	1	5	1	5	1	5	1	5	2	5	1	4	1	5	1	5	1	5	1	5	1	5	1
5	1	5	1	5	1	5	1	5	1	5	1	5	1	5	3	5	1	5	1	5	2	5	1	5	1	5	1	5	1	5	1	5	1	5	2	5	1	4	1	5	1	5	1	5	1	5	1	5	1
5	1	5	1	5	1	5	1	5	1	5	1	5	1	5	3	5	1	5	1	5	2	5	1	5	1	5	1	5	1	5	1	5	1	5	2	5	1	4	1	5	1	5	1	5	1	5	1	5	1
5	1	5	1	5	1	5	1	5	1	5	1	5	1	5	3	5	1	5	1	5	2	5	1	5	1	5	1	5	1	5	1	5	1	5	2	5	1	4	1	5	1	5	1	5	1	5	1	5	1
5	1	5	1	5	1	5	1	5	1	5	1	5	1	5	3	5	1	5	1	5	2	5	1	5	1	5	1	5	1	5	1	5	1	5	2	5	1	4	1	5	1	5	1	5	1	5	1	5	1
5	1	5	1	5	1	5	1	5	1	5	1	5	1	5	3	5	1	5	1	5	2	5	1	5	1	5	1	5	1	5	1	5	1	5	3	5	1	4	1	5	1	5	1	5	1	5	1	5	1
5	1	5	1	5	1	5	1	5	1	5	1	5	1	5	1	5	1	5	1	5	3	5	1	5	1	5	1	5	1	5	1	5	1	5	3	5	1	4	1	5	1	5	1	5	1	5	1	5	1
5	1	5	1	5	1	5	1	5	1	5	1	5	1	5	1	5	1	5	1	5	3	5	1	5	1	5	1	5	1	5	1	5	1	5	3	5	1	4	1	5	1	5	1	5	1	5	1	5	1
5	1	5	1	5	1	5	1	5	1	5	1	5	1	5	1	5	1	5	1	5	3	5	1	5	1	5	1	5	1	5	1	5	1	5	3	5	1	4	1	5	1	5	1	5	1	5	1	5	1
5	1	5	1	5	1	5	1	5	1	5	1	5	1	5	1	5	1	5	1	5	3	5	1	5	1	5	1	5	1	5	1	5	1	5	3	5	1	4	1	5	1	5	1	5	1	5	1	5	1
5	1	5	1	5	1	5	1	5	1	5	1	5	1	5	1	5	1	5	1	5	3	5	1	5	1	5	1	5	1	5	1	5	1	5	3	5	1	4	1	5	1	5	1	5	1	5	1	5	1
5	1	5	1	5	1	5	1	5	1	5	1	5	1	5	1	5	1	5	1	5	3	5	1	5	1	5	1	5	1	5	1	5	1	5	3	5	1	4	1	5	1	5	1	5	1	5	1	5	1
5	1	5	1	5	1	5	1	5	1	5	1	5	1	5	1	5	1	5	1	5	3	5	1	5	1	5	1	5	1	5	1	5	1	5	1	5	1	4	1	5	1	5	1	5	1	5	1	5	1
5	1	5	1	5	1	5	1	5	1	5	1	5	1	5	1	5	1	5	1	5	3	5	1	5	1	5	1	5	1	5	1	5	1	5	1	5	1	4	1	5	1	5	1	5	1	5	1	5	1
5	1	5	1	5	1	5	1	5	1	5	1	5	1	5	1	5	1	5	1	5	3	5	1	5	1	5	1	5	1	5	1	5	1	5	1	5	1	4	1	5	1	5	1	5	1	5	1	5	1
5	1	5	1	5	1	5	1	5	1	5	1	5	1	5	1	5	1	5	1	5	3	5	1	5	1	5	1	5	1	5	1	5	1	5	1	5	1	4	1	5	1	5	1	5	1	5	1	5	1
5	1	5	1	5	1	5	1	5	1	5	1	5	1	5	1	5	1	5	1	5	3	5	1	5	1	5	1	5	1	5	1	5	1	5	1	5	1	4	1	5	1	5	1	5	1	5	1	5	1
5	1	5	1	5	1	5	1	5	1	5	1	5	1	5	1	5	1	5	1	5	3	5	1	5	1	5	1	5	1	5	1	5	1	5	1	5	1	4	1	5	1	5	1	5	1	5	1	5	1
5	1	5	1	5	1	5	1	5	1	5	1	5	1	5	1	5	1	5	1	5	3	5	1	5	1	5	1	5	1	5	1	5	1	5	1	5	1	4	1	5	1	5	1	5	1	5	1	5	1
5	1	5	1	5	1	5	1	5	1	5	1	5	1	5	1	5	1	5	1	5	3	5	1	5	1	5	1	5	1	5	1	5	1	5	1	5	1	4	1	5	1	5	1	5	1	5	1	5	1
5	1	5	1	5	1	5	1	5	1	5	1	5	1	5	1	5	1	5	1	5	3	5	1	5	1	5	1	5	1	5	1	5	1	5	1	5	1	4	1	5	1	5	1	5	1	5	1	5	1
5	1	5	1	5	1	5	1	5	1	5	1	5	1	5	1	5	1	5	1	5	3	5	1	5	1	5	1	5	1	5	1	5	1	5	1	5	1	4	1	5	1	5	1	5	1	5	1	5	1
5	1	5	1	5	1	5	1	5	1	5	1	5	1	5	1	5	1	5	1	5	3	5	1	5	1	5	1	5	1	5	1	5	1	5	1	5	1	4	1	5	1	5	1	5	1	5	1	5	1
5	1	5	1	5	1	5	1	5	1	5	1	5	1	5	1	5	1	5	1	5	3	5	1	5	1	5	1	5	1	5	1	5	1	5	1	5	1	4	1	5	1	5	1	5	1	5	1	5	1
5	1	5	1	5	1	5	1	5	1	5	1	5	1	5	1	5	1	5	1	5	3	5	1	5	1	5	1	5	1	5	1	5	1	5	1	5	1	4	1	5	1	5	1	5	1	5	1	5	1
5	1	5	1	5	1	5	1	5	1	5	1	5	1	5	1	5	1	5	1	5	3	5	1	5	1	5	1	5	1	5	1	5	1	5	1	5	1	4	1	5	1	5	1	5	1	5	1	5	1
5	1	5	1	5	1	5	1	5	1	5	1	5	1	5	1	5	1	5	1	5	3	5	1	5	1	5	1	5	1	5	1	5	1	5	1	5	1	4	1	5	1	5	1	5	1	5	1	5	1
5	1	5	1	5	1	5	1	5	1	5	1	5	1	5	1	5	1	5	1	5	3	5	1	5	1	5	1	5	1	5	1	5	1	5	1	5	1	4	1	5	1	5	1	5	1	5	1	5	1
5	1	5	1	5	1	5	1	5	1	5	1	5	1	5	1	5	1	5	1	5	3	5	1	5	1	5	1	5	1	5	1	5	1	5	1	5	1	4	1	5	1	5	1	5	1	5	1	5	1
5	1	5	1	5	1	5	1	5	1	5	1	5	1	5	1	5	1	5	1	5	3	5	1	5	1	5	1	5	1	5	1	5	1	5	1	5	1	4	1	5	1	5	1	5	1	5	1	5	1
5	1	5	1	5	1	5	1	5	1	5	1	5	1	5	1	5	1	5	1	5	3	5	1	5	1	5	1	5	1	5	1	5	1	5	1	5	1	4	1	5	1	5	1	5	1	5	1	5	1
5	1	5	1	5	1	5	1	5	1	5	1	5	1	5	1	5	1	5	1	5	3	5	1	5	1	5	1	5	1	5	1	5	1	5	1	5	1	4	1	5	1	5	1	5	1	5	1	5	1
5	1	5	1	5	1	5	1	5	1	5	1	5	1	5	1	5	1	5	1	5	3	5	1	5	1	5	1	5	1	5	1	5	1	5	1	5	1	4	1	5	1	5	1	5	1	5	1	5	1
5	1	5	1	5	1	5	1	5	1	5	1	5	1	5	1	5	1	5	1	5	3	5	1	5	1	5	1	5	1	5	1	5	1	5	1	5	1	4	1	5	1	5	1	5	1	5	1	5	1
5	1	5	1	5	1	5	1	5	1	5	1	5	1	5	1	5	1	5	1	5	3	5	1	5	1	5	1	5	1	5	1	5	1	5	1	5	1	4	1	5	1	5	1	5	1	5	1	5	1
5	1	5	1	5	1	5	1	5	1	5	1	5	1	5	1	5	1	5	1	5	3	5	1	5	1	5	1	5	1	5	1	5	1	5	1	5	1	4	1	5	1	5	1	5	1	5	1	5	1
5	1	5	1	5	1	5	1	5	1	5	1	5	1	5	1	5	1	5	1	5	3	5	1	5	1	5	1	5	1	5	1	5	1	5	1	5	1	4	1	5	1	5	1	5	1	5	1	5	1
5	1	5	1	5	1	5	1	5	1	5	1	5	1	5	1	5	1	5	1	5	3	5	1	5	1	5	1	5	1	5	1	5	1	5	1	5	1	4	1	5	1	5	1	5	1	5	1	5	1
5	1	5	1	5	1	5	1	5	1	5	1	5	1	5	1	5	1	5	1	5	1	5	1	5	1	5	1	5	1	5	1	5	1	5	1	5	1	4	1	5	1	5	1	5	1	5	1	5	1
5	1	5	1	5	1	5	1	5	1	5	1	5	1	5	1	5	1	5	1	5	1	5	1	5	1	5	1	5	1	5	1	5	1	5	1	5	1	4	1	5	1	5	1	5	1	5	1	5	1
5	1	5	1	5	1	5	1	5	1	5	1	5	1	5	1	5	1	5	1	5	1	5	1	5	1	5	1	5	1	5	1	5	1	5	1	5	1	4	1	5	1	5	1	5	1	5	1	5	1
5	1	5	1	5	1	5	1	5	1	5	1	5	1	5	1	5	1	5	1	5	1	5	1	5	1	5	1	5	1	5	1	5	1	5	1	5	1	4	1	5	1	5	1	5	1	5	1	5	1
5	1	5	1	5	1	5	1	5	1	5	1	5	1	5	1	5	1	5	1	5	1	5	1	5	1	5	1	5	1	5	1	5	1	5	1	5	1	4	1	5	1	5	1	5	1	5	1	5	1
5	1	5	1	5	1	5	1	5	1	5	1	5	1	5	1	5	1	5	1	5	1	5	1	5	1	5	1	5	1	5	1	5	1	5	1	5	1	4	1	5	1	5	1	5	1	5	1	5	1
5	1	5	1	5	1	5	1	5	1	5	1	5	1	5	1	5	1	5	1	5	1	5	1	5	1	5	1	5	1	5	1	5	1	5	1	5	1	4	1	5	1	5	1	5	1	5	1	5	1
5	1	5	1	5	1	5	1	5	1	5	1	5	1	5	1	5	1	5	1	5	1	5	1	5	1	5	1	5	1	5	1	5	1	5	1	5	1	4	1	5	1	5	1	5	1	5	1	5	1
5	1	5	1	5	1	5	1	5	1	5	1	5	1	5	1	5	1	5	1	5	1	5	1	5	1	5	1	5	1	5	1	5	1	5	1	5	1	4	1	5	1	5	1	5	1	5	1	5	1
5	1	5	1	5	1	5	1	5	1	5	1	5	1	5	1	5	1	5	1	5	1	5	1	5	1	5	1	5	1	5	1	5	1	5	1	5	1	4	1	5	1	5	1	5	1	5	1	5	1
5	1	5	1	5	1	5	1	5	1	5	1	5	1	5	1	5	1	5	1	5	1	5	1	5	1	5	1	5	1	5	1	5	1	5	1	5	1	4	1	5	1	5	1	5	1	5	1	5	1
5	1	5	1	5	1	5	1	5	1	5	1	5	1	5	1	5	1	5	1	5	1	5	1	5	1	5	1	5	1	5	1	5	1	5	1	5	1	4	1	5	1	5	1	5	1	5	1	5	1
5	1	5	1	5	1	5	1	5	1	5	1	5	1	5	1	5	1	5	1	5	1	5	1	5	1	5	1	5	1	5	1	5	1	5	1	5	1	4	1	5	1	5	1	5	1	5	1	5	1
5	1	5	1	5	1	5	1	5	1	5	1	5	1	5	1	5	1	5	1	5	1	5	1	5	1	5	1	5	1	5	1	5	1	5	1	5	1	4	1	5	1	5	1	5	1	5	1	5	1
5	1	5	1	5	1	5	1	5	1	5	1	5	1	5	1	5	1	5	1	5	1	5	1	5	1	5	1	5	1	5	1	5	1	5	1	5	1	4	1	5	1	5	1	5	1	5	1	5	1
5	1	5	1	5	1	5	1	5	1	5	1	5	1	5	1	5	1	5	1	5	1	5	1	5	1	5	1	5	1	5	1	5	1	5	1	5	1	4	1	5	1	5	1	5	1	5	1	5	1
5	1	5	1	5	1	5	1	5	1	5	1	5	1	5	1	5	1	5	1	5	1	5	1	5	1	5	1	5	1	5	1	5	1	5	1	5	1	4	1	5	1	5	1	5	1	5	1	5	1
5	1	5	1	5	1	5	1	5	1	5	1	5	1	5	1	5	1	5	1	5	1	5	1	5	1	5	1	5	1	5	1	5	1	5	1	5	1	4	1	5	1	5	1	5	1	5	1	5	1
5	1	5	1	5	1	5	1	5	1	5	1	5	1	5	1	5	1	5	1	5	1	5	1	5	1	5	1	5	1	5	1	5	1	5	1	5	1	4	1	5	1	5	1	5	1	5	1	5	1
5	1	5	1	5	1	5	1	5	1	5	1	5	1	5	1	5	1	5	1	5	1	5	1	5	1	5	1	5	1	5	1	5	1	5	1	5	1	4	1	5	1	5	1	5	1	5	1	5	1
5	1	5	1	5	1	5	1	5	1	5	1	5	1	5	1	5	1	5	1	5	1	5	1	5	1	5	1	5	1	5	1	5	1	5	1	5	1	4	1	5	1	5	1	5	1	5	1	5	1
5	1	5	1	5	1	5	1	5	1	5	1	5	1	5	1	5	1	5	1	5	1	5	1	5	1	5	1	5	1	5	1	5	1	5	1	5	1	4	1	5	1	5	1	5	1	5	1	5	1
5	1	5	1	5	1	5	1	5	1	5	1	5	1	5	1	5	1	5	1	5	1	5	1	5	1	5	1	5	1	5	1	5	1	5	1	5	1	4	1	5	1	5	1	5	1	5	1	5	1
5	1	5	1	5	1	5	1	5	1	5	1	5	1	5	1	5	1	5	1	5	1	5	1	5	1	5	1	5	1	5	1	5	1	5	1	5	1	4	1	5	1	5	1	5	1	5	1	5	1
5	1	5	1	5	1	5	1	5	1	5	1	5	1	5	1	5	1	5	1	5	1	5	1	5	1	5	1	5	1	5	1	5	1	5	1	5	1	4	1	5	1	5	1	5	1	5	1	5	1
5	1	5	1	5	1	5	1	5	1	5	1	5	1	5	1	5	1	5	1	5	1	5	1	5	1	5	1	5	1	5	1	5	1	5	1	5	1	4	1	5	1	5	1	5	1	5	1	5	1
5	1	5	1	5	1	5	1	5	1	5	1	5	1	5	1	5	1	5	1	5	1	5	1	5	1	5	1	5	1	5	1	5	1	5	1	5	1	4	1	5	1	5	1	5	1	5	1	5	1
5	1	5	1	5	1	5	1	5	1	5	1	5	1	5	1	5	1	5	1	5	1	5	1	5	1	5	1	5	1	5	1	5	1	5	1	5	1	4	1	5	1	5	1	5	1	5	1	5	1
5	1	5	1	5	1	5	1	5	1	5	1	5	1	5	1	5	1	5	1	5	1	5	1	5	1	5	1	5	1	5	1	5	1	5	1	5	1	4	1	5	1	5	1	5	1	5	1	5	1
5	1	5	1	5	1	5	1	5	1	5	1	5	1	5	1	5	1	5	1	5	1	5	1	5	1	5	1	5	1	5	1	5	1	5	1	5	1	4	1	5	1	5	1	5	1	5	1	5	1
5	1	5	1	5	1	5	1	5	1	5	1	5	1	5	1	5	1	5	1	5	1	5	1	5	1	5	1	5	1	5	1	5	1	5	1	5	1	4	1	5	1	5	1	5	1	5	1	5	1
5	1	5	1	5	1	5	1	5	1	5	1	5	1	5	1	5	1	5	1	5	1	5	1	5	1	5	1	5	1	5	1	5	1	5	1	5	1	4	1	5	1	5	1	5	1	5	1	5	1
5	1	5	1	5	1	5	1	5	1	5	1	5	1	5	1	5	1	5	1	5	1	5	1	5	1	5	1	5	1	5	1	5	1	5	1	5	1	4	1	5	1	5	1	5	1	5	1	5	1
5	1	5	1	5	1	5	1	5	1	5	1	5	1	5	1	5	1	5	1	5	1	5	1	5	1	5	1	5	1	5	1	5	1	5	1	5	1	4	1	5	1	5	1	5	1	5	1	5	1
5	1	5	1	5	1	5	1	5	1	5	1	5	1	5	1	5	1	5	1	5	1	5	1	5	1	5	1	5	1	5	1	5	1	5	1	5	1	4	1	5	1	5	1	5	1	5	1	5	1
5	1	5	1	5	1	5	1	5	1	5	1	5	1	5	1	5	1	5	1	5	1	5	1	5	1	5	1	5	1	5	1	5	1	5	1	5	1	4	1	5	1	5	1	5	1	5	1	5	1
5	1	5	1	5	1	5	1	5	1	5	1	5	1	5	1	5	1	5	1	5	1	5	1	5	1	5	1	5	1	5	1	5	1	5	1	5	1	4	1	5	1	5	1	5	1	5	1	5	1
5	1	5	1	5	1	5	1	5	1	5	1	5	1	5	1	5	1	5	1	5	1	5	1	5	1	5	1	5	1	5	1	5	1	5	1	5	1	4	1	5	1	5	1	5	1	5	1	5	1
5	1	5	1	5	1	5	1	5	1	5	1	5	1	5	1	5	1	5	1	5	1	5	1	5	1	5	1	5	1	5	1	5	1	5	1	5	1	4	1	5	1	5	1	5	1	5	1	5	1
5	1	5	1	5	1	5	1	5	1	5	1	5	1	5	1	5	1	5	1	5	1	5	1	5	1	5	1	5	1	5	1	5	1	5	1	5	1	4	1	5	1	5	1	5	1	5	1	5	1
5	1	5	1	5	1	5	1	5	1	5	1	5	1	5	1	5	1	5	1	5	1	5	1	5	1	5	1	5	1	5	1	5	1	5	1	5	1	4	1	5	1	5	1	5	1	5	1	5	1
5	1	4	1	5	1	5	1	5	1	5	1	5	1	5	1	5	1	5	1	5	1	5	1	5	1	5	1	5	1	5	1	5	1	5	1	5	1	4	1	5	1	5	1	5	1	5	1	5	1
5	1	4	1	5	1	5	1	5	1	5	1	5	1	5	1	5	1	5	1	5	1	5	1	5	1	5	1	5	1	5	1	5	1	5	1	5	1	4	1	5	1	5	1	5	1	5	1	5	1
5	1	4	1	5	1	5	1	5	1	5	1	5	1	5	1	5	1	5	1	5	1	5	1	5	1	5	1	5	1	5	1	5	1	5	1	5	1	4	1	5	1	5	1	5	1	5	1	5	1
5	1	4	1	5	1	5	1	5	1	5	1	5	1	5	1	5	1	5	1	5	1	5	1	5	1	5	1	5	1	5	1	5	1	5	1	5	1	4	1	5	1	5	1	5	1	5	1	5	1
5	1	4	1	5	1	5	1	5	1	5	1	5	1	5	1	5	1	5	1	5	1	5	1	5	1	5	1	5	1	5	1	5	1	5	1	5	1	4	1	5	1	5	1	5	1	5	1	5	1
5	1	4	1	5	1	5	1	5	1	5	1	5	1	5	1	5	1	5	1	5	1	5	1	5	1	5	1	5	1	5	1	5	1	5	1	5	1	4	1	5	1	5	1	5	1	5	1	5	1
5	1	4	1	5	1	5	1	5	1	5	1	5	1	5	1	5	1	5	1	5	1	5	1	5	1	5	1	5	1	5	1	5	1	5	1	5	1	4	1	5	1	5	1	5	1	5	1	5	1
5	1	4	1	5	1	5	1	5	1	5	1	5	1	5	1	5	1	5	1	5	1	5	1	5	1	5	1	5	1	5	1	5	1	5	1	5	1	4	1	5	1	5	1	5	1	5	1	5	1
5	1	4	1	5	1	5	1	5	1	5	1	5	1	5	1	5	1	5	1	5	1	5	1	5	1	5	1	5	1	5	1	5	1	5	1	5	1	4	1	5	1	5	1	5	1	5	1	5	1
5	1	4	1	5	1	5	1	5	1	5	1	5	1	5	1	5	1	5	1	5	1	5	1	5	1	5	1	5	1	5	1	5	1	5	1	5	1	4	1	5	1	5	1	5	1	5	1	5	1
5	1	4	1	5	1	5	1	5	1	5	1	5	1	5	1	5	1	5	1	5	1	5	1	5	1	5	1	5	1	5	1	5	1	5	1	5	1	4	1	5	1	5	1	5	1	5	1	5	1
5	1	4	1	5	1	5	1	5	1	5	1	5	1	5	1	5	1	5	1	5	1	5	1	5	1	5	1	5	1	5	1	5	1	5	1	5	1	4	1	5	1	5	1	5	1	5	1	5	1
5	1	4	1	5	1	5	1	5	1	5	1	5	1	5	1	5	1	5	1	5	1	5	1	5	1	5	1	5	1	5	1	5	1	5	1	5	1	4	1	5	1	5	1	5	1	5	1	5	1
5	1	4	1	5	1	5	1	5	1	5	1	5	1	5	1	5	1	5	1	5	1	5	1	5	1	5	1	5	1	5	1	5	1	5	1	5	1	4	1	5	1	5	1	5	1	5	1	5	1
5	1	4	1	5	1	5	1	5	1	5	1	5	1	5	1	5	1	5	1	5	1	5	1	5	1	5	1	5	1	5	1	5	1	5	1	5	1	4	1	5	1	5	1	5	1	5	1	5	1
5	1	4	1	5	1	5	1	5	1	5	1	5	1	5	1	5	1	5	1	5	1	5	1	5	1	5	1	5	1	5	1	5	1	5	1	5	1	4	1	5	1	5	1	5	1	5	1	5	1
5	1	4	1	5	1	5	1	5	1	5	1	5	1	5	1	5	1	5	1	5	1	5	1	5	1	5	1	5	1	5	1	5	1	5	1	5	1	4	1	5	1	5	1	5	1	5	1	5	1
5	1	4	1	5	1	5	1	5	1	5	1	5	1	5	1	5	1	5	1	5	1	5	1	5	1	5	1	5	1	5	1	5	1	5	1	5	1	4	1	5	1	5	1	5	1	5	1	5	1
5	1	4	1	5	1	5	1	5	1	5	1	5	1	5	1	5	1	5	1	5	1	5	1	5	1	5	1	5	1	5	1	5	1	5	1	5	1	4	1	5	1	5	1	5	1	5	1	5	1
5	1	4	1	5	1	5	1	5	1	5	1	5	1	5	1	5	1	5	1	5	1	5	1	5	1	5	1	5	1	5	1	5	1	5	1	5	1	4	1	5	1	5	1	5	1	5	1	5	1
5	1	4	1	5	1	5	1	5	1	5	1	5	1	5	1	5	1	5	1	5	1	5	1	5	1	5	1	5	1	5	1	5	1	5	1	5	1	4	1	5	1	5	1	5	1	5	1	5	1
5	1	4	1	5	1	5	1	5	1	5	1	5	1	5	1	5	1	5	1	5	1	5	1	5	1	5	1	5	1	5	1	5	1	5	1	5	1	4	1	5	1	5	1	5	1	4	1	5	1
5	1	4	1	5	1	5	1	5	1	5	1	5	1	5	1	5	1	5	1	5	1	5	1	5	1	5	1	5	1	5	1	5	1	5	1	5	1	4	1	5	1	5	1	5	1	4	1	5	1
5	1	4	1	5	1	5	1	5	1	5	1	5	1	5	1	5	1	5	1	5	1	5	1	5	1	5	1	5	1	5	1	5	1	5	1	5	1	4	1	5	1	5	1	5	1	4	1	5	1
5	1	4	1	5	1	5	1	5	1	5	1	5	1	5	1	5	1	5	1	5	1	4	1	5	1	5	1	5	1	5	1	5	1	5	1	5	1	4	1	5	1	5	1	5	1	4	1	5	1
5	1	4	1	5	1	4	1	5	1	5	1	4	1	5	1	5	1	5	1	5	1	4	1	5	1	5	1	5	1	5	1	5	1	5	1	5	1	4	1	5	1	5	1	5	1	4	1	5	1
5	1	4	1	5	1	4	1	5	1	5	1	4	1	5	1	5	1	5	1	5	1	4	1	5	1	5	1	5	1	5	1	5	1	5	1	5	1	4	1	5	1	5	1	5	1	4	1	5	1
5	1	4	1	5	1	4	1	5	1	5	1	4	1	5	1	5	1	5	1	5	1	4	1	5	1	5	1	5	1	5	1	5	1	5	1	5	1	4	1	5	1	5	1	5	1	4	1	5	1
5	1	4	1	5	1	4	1	5	1	5	1	4	1	5	1	5	1	5	1	5	1	4	1	5	1	5	1	5	1	5	1	5	1	5	1	5	1	4	1	5	1	5	1	5	1	4	1	5	1
5	1	4	1	5	1	4	1	5	1	5	1	4	1	5	1	5	1	5	1	5	1	4	1	5	1	5	1	5	1	5	1	5	1	5	1	5	1	4	1	5	1	5	1	5	1	4	1	5	1
5	1	4	1	5	1	4	1	5	1	5	1	4	1	5	1	5	1	5	1	5	1	4	1	5	1	5	1	5	1	5	1	5	1	5	1	5	1	4	1	5	1	5	1	5	1	4	1	5	1
5	1	4	1	5	1	4	1	5	1	5	1	4	1	5	1	5	1	5	1	5	1	4	1	5	1	5	1	5	1	5	1	5	1	5	1	5	1	4	1	5	1	5	1	5	1	4	1	5	1
5	1	4	1	5	1	4	1	5	1	5	1	4	1	5	1	5	1	5	1	5	1	4	1	5	1	5	1	5	1	5	1	5	1	5	1	5	1	4	1	5	1	5	1	5	1	4	1	5	1
5	1	4	1	5	1	4	1	5	1	5	1	4	1	5	1	5	1	5	1	5	1	4	1	5	1	5	1	5	1	5	1	5	1	5	1	5	1	4	1	5	1	5	1	5	1	4	1	5	1
5	1	4	1	5	1	4	1	5	1	5	1	4	1	5	1	5	1	5	1	5	1	4	1	5	1	5	1	5	1	5	1	5	1	5	1	5	1	4	1	5	1	5	1	5	1	4	1	5	1
5	1	4	1	5	1	4	1	5	1	5	1	4	1	5	1	5	1	5	1	5	1	4	1	5	1	5	1	5	1	5	1	5	1	5	1	5	1	4	1	5	1	5	1	5	1	4	1	5	1
5	1	4	1	5	1	4	1	5	1	5	1	4	1	5	1	5	1	5	1	5	1	4	1	5	1	5	1	5	1	5	1	5	1	5	1	5	1	4	1	5	1	5	1	5	1	4	1	5	1
5	1	4	1	5	1	4	1	5	1	5	1	4	1	5	1	5	1	5	1	5	1	4	1	5	1	5	1	5	1	5	1	5	1	5	1	5	1	4	1	5	1	5	1	5	1	4	1	5	1
5	1	4	1	5	1	4	1	5	1	5	1	4	1	5	1	5	1	5	1	5	1	4	1	5	1	5	1	5	1	5	1	5	1	5	1	5	1	4	1	5	1	5	1	5	1	4	1	5	1
5	1	4	1	5	1	4	1	5	1	5	1	4	1	5	1	5	1	5	1	5	1	4	1	5	1	5	1	5	1	5	1	5	1	5	1	5	1	4	1	5	1	5	1	5	1	4	1	5	1
5	1	4	1	5	1	4	1	5	1	5	1	4	1	5	1	5	1	5	1	5	1	4	1	5	1	5	1	5	1	5	1	5	1	5	1	5	1	4	1	5	1	5	1	5	1	4	1	5	1
5	1	4	1	5	1	4	1	5	1	5	1	4	1	5	1	5	1	5	1	5	1	4	1	5	1	5	1	5	1	5	1	5	1	5	1	5	1	4	1	5	1	5	1	5	1	4	1	5	1
5	1	4	1	5	1	4	1	5	1	5	1	4	1	5	1	5	1	5	1	5	1	4	1	5	1	5	1	5	1	5	1	5	1	5	1	5	1	4	1	5	1	5	1	5	1	4	1	5	1
5	1	4	1	5	1	4	1	5	1	5	1	4	1	5	1	5	1	5	1	5	1	4	1	5	1	5	1	5	1	5	1	5	1	5	1	5	1	4	1	5	1	5	1	5	1	4	1	5	1
5	1	4	1	5	1	4	1	5	1	5	1	4	1	5	1	5	1	5	1	5	1	4	1	5	1	5	1	5	1	5	1	5	1	5	1	5	1	4	1	5	1	5	1	5	1	4	1	5	1
5	1	4	1	5	1	4	1	5	1	5	1	4	1	5	1	5	1	5	1	5	1	4	1	5	1	5	1	5	1	5	1	5	1	5	1	5	1	4	1	5	1	5	1	5	1	4	1	5	1
5	1	4	1	5	1	4	1	5	1	5	1	4	1	5	1	5	1	5	1	5	1	4	1	5	1	5	1	5	1	5	1	5	1	5	1	5	1	4	1	5	1	5	1	5	1	4	1	5	1
5	1	4	1	5	1	4	1	5	1	5	1	4	1	5	1	5	1	5	1	5	1	4	1	5	1	5	1	5	1	5	1	5	1	5	1	5	1	4	1	5	1	5	1	5	1	4	1	5	1
5	1	4	1	5	1	4	1	5	1	5	1	4	1	5	1	5	1	5	1	5	1	4	1	5	1	5	1	5	1	5	1	5	1	5	1	5	1	4	1	5	1	5	1	5	1	4	1	5	1
5	1	4	1	5	1	4	1	5	1	5	1	4	1	5	1	5	1	5	1	5	1	4	1	5	1	5	1	5	1	5	1	5	1	5	1	5	1	4	1	5	1	5	1	5	1	4	1	5	1
5	1	4	1	5	1	4	1	5	1	5	1	4	1	5	1	5	1	5	1	5	1	4	1	5	1	5	1	5	1	5	1	5	1	5	1	5	1	4	1	5	1	5	1	5	1	4	1	5	1
5	1	4	1	5	1	4	1	5	1	5	1	4	1	5	1	5	1	5	1	5	1	4	1	5	1	5	1	5	1	5	1	5	1	5	1	5	1	4	1	5	1	5	1	5	1	4	1	5	1
5	1	4	1	5	1	4	1	5	1	5	1	4	1	5	1	5	1	5	1	5	1	4	1	5	1	5	1	5	1	5	1	5	1	5	1	5	1	4	1	5	1	5	1	5	1	4	1	5	1
5	1	4	1	5	1	4	1	5	1	5	1	4	1	5	1	5	1	5	1	5	1	4	1	5	1	5	1	5	1	5	1	5	1	5	1	5	1	4	1	5	1	5	1	5	1	4	1	5	1
5	1	4	1	5	1	4	1	5	1	5	1	4	1	5	1	5	1	5	1	5	1	4	1	5	1	5	1	5	1	5	1	5	1	5	1	5	1	4	1	5	1	5	1	5	1	4	1	5	1
5	1	4	1	5	1	4	1	5	1	5	1	4	1	5	1	5	1	5	1	5	1	4	1	5	1	5	1	5	1	5	1	5	1	5	1	5	1	4	1	5	1	5	1	5	1	4	1	5	1
5	1	4	1	5	1	4	1	5	1	5	1	4	1	5	1	5	1	4	1	5	1	4	1	5	1	5	1	5	1	5	1	5	1	5	1	5	1	4	1	5	1	5	1	5	1	4	1	5	1
5	1	4	1	5	1	4	1	5	1	5	1	4	1	5	1	5	1	4	1	5	1	4	1	5	1	5	1	5	1	5	1	5	1	5	1	5	1	4	1	5	1	5	1	5	1	4	1	5	1
5	1	4	1	5	1	4	1	5	1	5	1	4	1	5	1	5	1	4	1	5	1	4	1	5	1	5	1	5	1	5	1	5	1	5	1	5	1	4	1	5	1	5	1	5	1	4	1	5	1
5	1	4	1	5	1	4	1	5	1	5	1	4	1	5	1	5	1	4	1	5	1	4	1	5	1	5	1	5	1	5	1	5	1	5	1	5	1	4	1	5	1	5	1	5	1	4	1	5	1
5	1	4	1	5	1	4	1	5	1	5	1	4	1	5	1	5	1	4	1	5	1	4	1	5	1	5	1	5	1	5	1	5	1	5	1	5	1	4	1	5	1	5	1	5	1	4	1	5	1
5	1	4	1	5	1	4	1	5	1	5	1	4	1	5	1	5	1	4	1	5	1	4	1	5	1	5	1	5	1	5	1	5	1	5	1	5	1	4	1	5	1	5	1	5	1	4	1	5	1
5	1	4	1	5	1	4	1	5	1	5	1	4	1	5	1	5	1	4	1	5	1	4	1	5	1	5	1	5	1	5	1	5	1	5	1	5	1	4	1	5	1	5	1	5	1	4	1	5	1
5	1	4	1	5	1	4	1	5	1	5	1	4	1	5	1	5	1	4	1	5	1	4	1	5	1	5	1	5	1	5	1	5	1	5	1	4	1	4	1	5	1	5	1	5	1	4	1	5	1
5	1	4	1	5	1	4	1	5	1	5	1	4	1	5	1	5	1	4	1	5	1	4	1	5	1	5	1	5	1	5	1	5	1	5	1	4	1	4	1	5	1	5	1	5	1	4	1	5	1
5	1	4	1	5	1	4	1	5	1	4	1	4	1	5	1	5	1	4	1	5	1	4	1	5	1	5	1	5	1	5	1	5	1	5	1	4	1	4	1	5	1	5	1	5	1	4	1	5	1
5	1	4	1	5	1	4	1	5	1	4	1	4	1	5	1	5	1	4	1	5	1	4	1	5	1	5	1	5	1	5	1	5	1	5	1	4	1	4	1	4	1	5	1	5	1	4	1	5	1
5	1	4	1	5	1	4	1	5	1	4	1	4	1	5	1	5	1	4	1	5	1	4	1	5	1	5	1	5	1	5	1	5	1	5	1	4	1	4	1	4	1	5	1	5	1	4	1	5	1
5	1	4	1	5	1	4	1	5	1	4	1	4	1	5	1	5	1	4	1	5	1	4	1	5	1	5	1	5	1	5	1	5	1	5	1	4	1	4	1	4	1	5	1	5	1	4	1	5	1
5	1	4	1	5	1	4	1	5	1	4	1	4	1	5	1	5	1	4	1	5	1	4	1	5	1	5	1	5	1	5	1	5	1	5	1	4	1	4	1	4	1	5	1	5	1	4	1	5	1
5	1	4	1	5	1	4	1	5	1	4	1	4	1	5	1	5	1	4	1	5	1	4	1	5	1	5	1	5	1	5	1	5	1	5	1	4	1	4	1	4	1	5	1	5	1	4	1	5	1
5	1	4	1	5	1	4	1	5	1	4	1	4	1	5	1	5	1	4	1	5	1	4	1	5	1	5	1	5	1	5	1	5	1	5	1	4	1	4	1	4	1	5	1	5	1	4	1	5	1
5	1	4	1	5	1	4	1	5	1	4	1	4	1	5	1	5	1	4	1	5	1	4	1	5	1	5	1	5	1	5	1	5	1	5	1	4	1	4	1	4	1	5	1	5	1	4	1	5	1
5	1	4	1	5	1	4	1	5	1	4	1	4	1	5	1	5	1	4	1	5	1	4	1	5	1	5	1	5	1	5	1	5	1	5	1	4	1	4	1	4	1	5	1	5	1	4	1	5	1
5	1	4	1	5	1	4	1	5	1	4	1	4	1	5	1	5	1	4	1	5	1	4	1	5	1	5	1	5	1	5	1	5	1	5	1	4	1	4	1	4	1	5	1	5	1	4	1	5	1
5	1	4	1	5	1	4	1	5	1	4	1	4	1	5	1	5	1	4	1	5	1	4	1	5	1	5	1	5	1	5	1	5	1	5	1	4	1	4	1	4	1	5	1	5	1	4	1	5	1
5	1	4	1	5	1	4	1	5	1	4	1	4	1	5	1	5	1	4	1	5	1	4	1	5	1	5	1	5	1	5	1	4	1	5	1	4	1	4	1	4	1	5	1	5	1	4	1	5	1
5	1	4	1	5	1	4	1	5	1	4	1	4	1	5	1	5	1	4	1	5	1	4	1	5	1	5	1	5	1	5	1	4	1	5	1	4	1	4	1	4	1	5	1	5	1	4	1	5	1
5	1	4	1	5	1	4	1	5	1	4	1	4	1	5	1	5	1	4	1	5	1	4	1	5	1	5	1	5	1	5	1	4	1	5	1	4	1	4	1	4	1	5	1	5	1	4	1	5	1
5	1	4	1	5	1	4	1	5	1	4	1	4	1	5	1	5	1	4	1	5	1	4	1	5	1	5	1	5	1	5	1	4	1	5	1	4	1	4	1	4	1	5	1	5	1	4	1	5	1
5	1	4	1	5	1	4	1	5	1	4	1	4	1	5	1	5	1	4	1	5	1	4	1	5	1	5	1	5	1	5	1	4	1	5	1	4	1	4	1	4	1	5	1	5	1	4	1	5	1
5	1	4	1	5	1	4	1	5	1	4	1	4	1	5	1	5	1	4	1	5	1	4	1	5	1	5	1	5	1	5	1	4	1	5	1	4	1	4	1	4	1	5	1	5	1	4	1	5	1
5	1	4	1	5	1	4	1	5	1	4	1	4	1	5	1	5	1	4	1	5	1	4	1	5	1	4	1	5	1	5	1	4	1	5	1	4	1	4	1	4	1	5	1	5	1	4	1	5	1
5	1	4	1	5	1	4	1	5	1	4	1	4	1	5	1	5	1	4	1	5	1	4	1	5	1	4	1	5	1	5	1	4	1	5	1	4	1	4	1	4	1	5	1	5	1	4	1	5	1
5	1	4	1	5	1	4	1	4	1	4	1	4	1	5	1	5	1	4	1	5	1	4	1	5	1	4	1	5	1	5	1	4	1	5	1	4	1	4	1	4	1	5	1	4	1	4	1	5	1
5	1	4	1	5	1	4	1	4	1	4	1	4	1	5	1	5	1	4	1	5	1	4	1	5	1	4	1	5	1	5	1	4	1	5	1	4	1	4	1	4	1	5	1	4	1	4	1	5	1
5	1	4	1	5	1	4	1	4	1	4	1	4	1	5	1	5	1	4	1	5	1	4	1	5	1	4	1	5	1	5	1	4	1	5	1	4	1	4	1	4	1	5	1	4	1	4	1	5	1
5	1	4	1	5	1	4	1	4	1	4	1	4	1	5	1	5	1	4	1	5	1	4	1	5	1	4	1	5	1	5	1	4	1	5	1	4	1	4	1	4	1	5	1	4	1	4	1	5	1
5	1	4	1	5	1	4	1	4	1	4	1	4	1	5	1	5	1	4	1	5	1	4	1	5	1	4	1	5	1	5	1	4	1	5	1	4	1	4	1	4	1	5	1	4	1	4	1	5	1
5	1	4	1	5	1	4	1	4	1	4	1	4	1	5	1	5	1	4	1	5	1	4	1	5	1	4	1	5	1	5	1	4	1	5	1	4	1	4	1	4	1	5	1	4	1	4	1	5	1
5	1	4	1	5	1	4	1	4	1	4	1	4	1	5	1	5	1	4	1	5	1	4	1	5	1	4	1	5	1	5	1	4	1	5	1	4	1	4	1	4	1	5	1	4	1	4	1	5	1
5	1	4	1	5	1	4	1	4	1	4	1	4	1	5	1	5	1	4	1	5	1	4	1	5	1	4	1	5	1	5	1	4	1	5	1	4	1	4	1	4	1	5	1	4	1	4	1	5	1
5	1	4	1	5	1	4	1	4	1	4	1	4	1	5	1	5	1	4	1	5	1	4	1	5	1	4	1	5	1	5	1	4	1	5	1	4	1	4	1	4	1	5	1	4	1	4	1	5	1
5	1	4	1	5	1	4	1	4	1	4	1	4	1	5	1	5	1	4	1	5	1	4	1	5	1	4	1	5	1	5	1	4	1	5	1	4	1	4	1	4	1	5	1	4	1	4	1	5	1
5	1	4	1	5	1	4	1	4	1	4	1	4	1	5	1	5	1	4	1	5	1	4	1	5	1	4	1	5	1	5	1	4	1	5	1	4	1	4	1	4	1	5	1	4	1	4	1	5	1
5	1	4	1	5	1	4	1	4	1	4	1	4	1	5	1	5	1	4	1	5	1	4	1	5	1	4	1	5	1	4	1	4	1	5	1	4	1	4	1	4	1	5	1	4	1	4	1	5	1
5	1	4	1	5	1	4	1	4	1	4	1	4	1	5	1	5	1	4	1	5	1	4	1	5	1	4	1	5	1	4	1	4	1	5	1	4	1	4	1	4	1	5	1	4	1	4	1	5	1
5	1	4	1	5	1	4	1	4	1	4	1	4	1	5	1	5	1	4	1	5	1	4	1	5	1	4	1	5	1	4	1	4	1	5	1	4	1	4	1	4	1	5	1	4	1	4	1	5	1
5	1	4	1	5	1	4	1	4	1	4	1	4	1	5	1	5	1	4	1	5	1	4	1	5	1	4	1	5	1	4	1	4	1	5	1	4	1	4	1	4	1	5	1	4	1	4	1	5	1
5	1	4	1	5	1	4	1	4	1	4	1	4	1	5	1	5	1	4	1	5	1	4	1	5	1	4	1	5	1	4	1	4	1	5	1	4	1	4	1	4	1	5	1	4	1	4	1	5	1
5	1	4	1	5	1	4	1	4	1	4	1	4	1	5	1	5	1	4	1	5	1	4	1	5	1	4	1	5	1	4	1	4	1	5	1	4	1	4	1	4	1	5	1	4	1	4	1	5	1
5	1	4	1	5	1	4	1	4	1	4	1	4	1	5	1	5	1	4	1	5	1	4	1	5	1	4	1	5	1	4	1	4	1	5	1	4	1	4	1	4	1	5	1	4	1	4	1	5	1
5	1	4	1	5	1	4	1	4	1	4	1	4	1	5	1	5	1	4	1	5	1	4	1	5	1	4	1	5	1	4	1	4	1	5	1	4	1	4	1	4	1	5	1	4	1	4	1	5	1
5	1	4	1	5	1	4	1	4	1	4	1	4	1	5	1	5	1	4	1	5	1	4	1	5	1	4	1	5	1	4	1	4	1	5	1	4	1	4	1	4	1	5	1	4	1	4	1	5	1
5	1	4	1	5	1	4	1	4	1	4	1	4	1	5	1	5	1	4	1	5	1	4	1	5	1	4	1	5	1	4	1	4	1	5	1	4	1	4	1	4	1	5	1	4	1	4	1	5	1
5	1	4	1	5	1	4	1	4	1	4	1	4	1	5	1	5	1	4	1	5	1	4	1	5	1	4	1	5	1	4	1	4	1	5	1	4	1	4	1	4	1	5	1	4	1	4	1	4	1
5	1	4	1	5	1	4	1	4	1	4	1	4	1	5	1	5	1	4	1	5	1	4	1	5	1	4	1	5	1	4	1	4	1	5	1	4	1	3	1	4	1	5	1	4	1	4	1	4	1
5	1	4	1	5	1	4	1	4	1	4	1	4	1	5	1	5	1	4	1	5	1	4	1	5	1	4	1	5	1	4	1	4	1	5	1	4	1	3	1	4	1	5	1	4	1	4	1	4	1
5	1	4	1	5	1	4	1	4	1	4	1	4	1	5	1	5	1	4	1	5	1	4	1	5	1	4	1	5	1	4	1	4	1	5	1	4	1	3	1	4	1	5	1	4	1	4	1	4	1
5	1	4	1	5	1	4	1	4	1	4	1	4	1	5	1	5	1	4	1	5	1	4	1	5	1	4	1	5	1	4	1	4	1	5	1	4	1	3	1	4	1	5	1	4	1	4	1	4	1
5	1	4	1	5	1	4	1	4	1	4	1	4	1	5	1	5	1	4	1	5	1	4	1	5	1	4	1	5	1	4	1	4	1	5	1	4	1	3	1	4	1	5	1	4	1	4	1	4	1
5	1	4	1	5	1	4	1	4	1	4	1	4	1	5	1	5	1	4	1	5	1	4	1	5	1	4	1	5	1	4	1	4	1	5	1	4	1	3	1	4	1	5	1	4	1	4	1	4	1
5	1	4	1	5	1	4	1	4	1	4	1	4	1	4	1	5	1	4	1	5	1	4	1	5	1	4	1	5	1	4	1	4	1	5	1	4	1	3	1	4	1	5	1	4	1	4	1	4	1
5	1	4	1	5	1	4	1	4	1	4	1	4	1	4	1	5	1	4	1	5	1	4	1	5	1	4	1	5	1	4	1	4	1	5	1	4	1	3	1	4	1	5	1	4	1	4	1	4	1
5	1	4	1	5	1	4	1	4	1	4	1	4	1	4	1	5	1	4	1	5	1	4	1	5	1	4	1	5	1	4	1	4	1	5	1	4	1	3	1	4	1	5	1	4	1	4	1	4	1
5	1	4	1	5	1	4	1	4	1	4	1	4	1	4	1	5	1	4	1	5	1	4	1	5	1	4	1	5	1	4	1	4	1	5	1	4	1	3	1	4	1	5	1	4	1	4	1	4	1
5	1	4	1	5	1	4	1	4	1	4	1	4	1	4	1	5	1	4	1	5	1	4	1	5	1	4	1	5	1	4	1	4	1	5	1	4	1	3	1	4	1	5	1	4	1	4	1	4	1
5	1	3	1	5	1	4	1	4	1	4	1	4	1	4	1	5	1	4	1	5	1	4	1	5	1	4	1	4	1	4	1	4	1	5	1	4	1	3	1	4	1	5	1	4	1	4	1	4	1
5	1	3	1	5	1	4	1	4	1	4	1	4	1	4	1	5	1	4	1	5	1	4	1	5	1	4	1	4	1	4	1	4	1	5	1	4	1	4	1	4	1	5	1	4	1	4	1	4	1
5	1	3	1	5	1	4	1	4	1	4	1	4	1	4	1	5	1	4	1	5	1	4	1	5	1	4	1	4	1	4	1	4	1	5	1	4	1	4	1	4	1	5	1	4	1	4	1	4	1
4	1	3	1	5	1	4	1	4	1	4	1	4	1	4	1	5	1	4	1	5	1	4	1	5	1	4	1	4	1	4	1	4	1	5	1	4	1	4	1	4	1	5	1	4	1	4	1	4	1
4	1	3	1	5	1	4	1	4	1	4	1	4	1	4	1	5	1	4	1	5	1	4	1	5	1	4	1	4	1	4	1	4	1	5	1	4	1	4	1	4	1	5	1	4	1	4	1	4	1
4	1	3	1	5	1	4	1	4	1	4	1	4	1	4	1	5	1	4	1	5	1	4	1	5	1	4	1	4	1	4	1	4	1	5	1	4	1	4	1	4	1	5	1	4	1	4	1	4	1
4	1	3	1	5	1	4	1	4	1	4	1	4	1	4	1	5	1	4	1	5	1	4	1	5	1	4	1	4	1	4	1	4	1	5	1	4	1	4	1	4	1	5	1	4	1	4	1	4	1
4	1	3	1	5	1	4	1	4	1	4	1	4	1	4	1	5	1	4	1	5	1	4	1	5	1	4	1	4	1	4	1	4	1	5	1	4	1	4	1	4	1	5	1	4	1	4	1	4	1
4	1	3	1	5	1	4	1	4	1	4	1	4	1	4	1	5	1	4	1	5	1	4	1	5	1	4	1	4	1	4	1	4	1	5	1	4	1	4	1	4	1	5	1	4	1	4	1	4	1
4	1	3	1	5	1	4	1	4	1	4	1	4	1	4	1	5	1	4	1	5	1	4	1	5	1	4	1	4	1	4	1	4	1	5	1	4	1	4	1	4	1	5	1	4	1	4	1	4	1
4	1	3	1	5	1	4	1	4	1	4	1	4	1	4	1	5	1	4	1	5	1	4	1	5	1	4	1	4	1	4	1	4	1	5	1	4	1	4	1	4	1	5	1	4	1	4	1	4	1
4	1	3	1	5	1	4	1	4	1	4	1	4	1	4	1	5	1	4	1	5	1	4	1	5	1	4	1	4	1	4	1	4	1	5	1	4	1	4	1	4	1	5	1	4	1	4	1	4	1
4	1	3	1	5	1	4	1	4	1	4	1	4	1	4	1	5	1	4	1	5	1	4	1	5	1	4	1	4	1	4	1	4	1	5	1	4	1	4	1	4	1	5	1	4	1	4	1	4	1
4	1	3	1	5	1	4	1	4	1	4	1	4	1	4	1	5	1	4	1	5	1	4	1	5	1	4	1	4	1	4	1	4	1	5	1	4	1	4	1	4	1	5	1	4	1	4	1	4	1
4	1	3	1	5	1	4	1	4	1	4	1	4	1	4	1	5	1	4	1	5	1	4	1	5	1	4	1	4	1	4	1	4	1	5	1	4	1	4	1	4	1	5	1	4	1	4	1	4	1
4	1	3	1	5	1	4	1	4	1	4	1	4	1	4	1	5	1	4	1	5	1	4	1	5	1	4	1	4	1	4	1	4	1	5	1	4	1	4	1	4	1	5	1	4	1	4	1	4	1
4	1	3	1	5	1	4	1	4	1	4	1	4	1	4	1	5	1	4	1	5	1	4	1	5	1	4	1	4	1	4	1	4	1	5	1	4	1	4	1	4	1	5	1	4	1	4	1	4	1
4	1	3	1	5	1	4	1	4	1	4	1	4	1	4	1	5	1	4	1	5	1	4	1	5	1	4	1	4	1	4	1	4	1	5	1	4	1	4	1	4	1	5	1	4	1	4	1	4	1
4	1	3	1	5	1	4	1	4	1	4	1	4	1	4	1	5	1	4	1	5	1	4	1	5	1	4	1	4	1	4	1	4	1	5	1	4	1	4	1	4	1	5	1	4	1	4	1	4	1
4	1	3	1	5	1	4	1	4	1	4	1	4	1	4	1	5	1	4	1	5	1	4	1	5	1	4	1	4	1	4	1	4	1	5	1	4	1	4	1	4	1	5	1	4	1	4	1	4	1
4	1	3	1	5	1	4	1	4	1	4	1	4	1	4	1	5	1	4	1	5	1	4	1	5	1	4	1	4	1	4	1	4	1	5	1	4	1	4	1	4	1	5	1	4	1	4	1	4	1
4	1	3	1	5	1	4	1	4	1	4	1	4	1	4	1	5	1	4	1	5	1	4	1	5	1	4	1	4	1	4	1	4	1	5	1	4	1	4	1	4	1	5	1	4	1	4	1	4	1
4	1	3	1	5	1	4	1	4	1	4	1	4	1	4	1	5	1	4	1	5	1	4	1	5	1	4	1	4	1	4	1	4	1	5	1	4	1	4	1	4	1	5	1	4	1	4	1	4	1
4	1	3	1	5	1	4	1	4	1	4	1	4	1	4	1	5	1	4	1	5	1	4	1	5	1	4	1	4	1	4	1	4	1	5	1	4	1	4	1	4	1	5	1	4	1	4	1	4	1
4	1	3	1	5	1	4	1	4	1	4	1	4	1	4	1	5	1	4	1	5	1	4	1	5	1	4	1	4	1	4	1	4	1	5	1	4	1	4	1	4	1	5	1	4	1	4	1	4	1
4	1	3	1	5	1	4	1	4	1	4	1	4	1	4	1	5	1	4	1	5	1	4	1	5	1	4	1	4	1	4	1	4	1	5	1	4	1	4	1	4	1	5	1	4	1	4	1	4	1
4	1	3	1	5	1	4	1	4	1	4	1	4	1	4	1	5	1	4	1	5	1	4	1	5	1	4	1	4	1	4	1	4	1	5	1	4	1	4	1	4	1	5	1	4	1	4	1	4	1
4	1	3	1	5	1	4	1	4	1	4	1	4	1	4	1	4	1	4	1	5	1	4	1	5	1	4	1	4	1	4	1	4	1	5	1	4	1	4	1	4	1	5	1	4	1	4	1	4	1
4	1	3	1	5	1	4	1	4	1	4	1	4	1	4	1	4	1	4	1	5	1	4	1	5	1	4	1	4	1	4	1	4	1	5	1	4	1	4	1	4	1	5	1	4	1	4	1	4	1
4	1	3	1	5	1	4	1	4	1	4	1	4	1	4	1	4	1	4	1	5	1	4	1	5	1	4	1	4	1	4	1	4	1	5	1	4	1	4	1	4	1	5	1	4	1	4	1	4	1
4	1	3	1	5	1	4	1	4	1	4	1	4	1	4	1	4	1	4	1	5	1	4	1	5	1	4	1	4	1	4	1	4	1	5	1	4	1	4	1	4	1	5	1	4	1	4	1	4	1
4	1	3	1	5	1	4	1	4	1	4	1	4	1	4	1	4	1	4	1	5	1	4	1	5	1	4	1	4	1	4	1	4	1	5	1	4	1	4	1	4	1	5	1	4	1	4	1	4	1
4	1	3	1	5	1	4	1	4	1	4	1	4	1	4	1	4	1	4	1	5	1	4	1	4	1	4	1	4	1	4	1	4	1	5	1	4	1	4	1	4	1	5	1	4	1	4	1	4	1
4	1	3	1	5	1	4	1	4	1	4	1	4	1	4	1	4	1	4	1	5	1	4	1	4	1	4	1	4	1	4	1	4	1	5	1	4	1	4	1	4	1	5	1	4	1	4	1	4	1
4	1	3	1	5	1	4	1	4	1	4	1	4	1	4	1	4	1	4	1	5	1	4	1	4	1	4	1	4	1	4	1	4	1	5	1	4	1	4	1	4	1	5	1	4	1	4	1	4	1
4	1	3	1	5	1	4	1	4	1	4	1	4	1	4	1	4	1	4	1	5	1	4	1	4	1	4	1	4	1	4	1	4	1	5	1	4	1	4	1	4	1	5	1	4	1	4	1	4	1
4	1	3	1	5	1	4	1	4	1	4	1	4	1	4	1	4	1	4	1	5	1	4	1	4	1	4	1	4	1	4	1	4	1	5	1	3	1	4	1	4	1	5	1	4	1	4	1	4	1
4	1	3	1	5	1	4	1	4	1	4	1	4	1	4	1	4	1	4	1	5	1	4	1	4	1	4	1	4	1	4	1	4	1	5	1	3	1	4	1	4	1	5	1	4	1	4	1	4	1
4	1	3	1	5	1	4	1	4	1	4	1	4	1	4	1	4	1	4	1	5	1	4	1	4	1	4	1	4	1	4	1	4	1	5	1	3	1	4	1	4	1	5	1	4	1	4	1	4	1
4	1	3	1	5	1	4	1	4	1	4	1	4	1	4	1	4	1	4	1	5	1	4	1	4	1	4	1	4	1	4	1	4	1	5	1	3	1	4	1	4	1	4	1	4	1	4	1	4	1
4	1	3	1	4	1	4	1	4	1	4	1	4	1	4	1	4	1	4	1	5	1	4	1	4	1	4	1	4	1	4	1	4	1	5	1	3	1	4	1	4	1	4	1	4	1	4	1	4	1
4	1	3	1	4	1	4	1	4	1	4	1	4	1	4	1	4	1	4	1	5	1	4	1	4	1	4	1	4	1	4	1	4	1	5	1	3	1	4	1	4	1	4	1	4	1	4	1	4	1
4	1	3	1	4	1	4	1	4	1	4	1	4	1	4	1	4	1	4	1	5	1	4	1	4	1	4	1	4	1	4	1	4	1	5	1	3	1	4	1	4	1	4	1	4	1	4	1	4	1
4	1	3	1	4	1	4	1	4	1	4	1	4	1	4	1	4	1	4	1	5	1	4	1	4	1	4	1	4	1	4	1	4	1	5	1	3	1	4	1	4	1	4	1	4	1	4	1	4	1
4	1	3	1	4	1	4	1	4	1	4	1	4	1	4	1	4	1	4	1	5	1	4	1	4	1	4	1	4	1	4	1	4	1	5	1	3	1	4	1	4	1	4	1	4	1	4	1	4	1
4	1	3	1	4	1	4	1	4	1	4	1	4	1	4	1	4	1	4	1	5	1	4	1	4	1	4	1	4	1	4	1	4	1	5	1	3	1	4	1	4	1	4	1	4	1	4	1	4	1
4	1	3	1	4	1	4	1	4	1	4	1	4	1	4	1	4	1	4	1	5	1	4	1	4	1	4	1	4	1	4	1	4	1	5	1	3	1	4	1	4	1	4	1	4	1	4	1	4	1
4	1	3	1	4	1	4	1	4	1	4	1	4	1	4	1	4	1	4	1	5	1	4	1	4	1	4	1	4	1	4	1	4	1	5	1	3	1	4	1	4	1	4	1	4	1	4	1	4	1
4	1	3	1	4	1	4	1	4	1	4	1	4	1	4	1	4	1	4	1	4	1	4	1	4	1	4	1	4	1	4	1	4	1	5	1	3	1	4	1	4	1	4	1	4	1	4	1	4	1
4	1	3	1	4	1	4	1	4	1	4	1	4	1	4	1	4	1	4	1	4	1	4	1	4	1	4	1	4	1	4	1	4	1	5	1	3	1	4	1	4	1	4	1	4	1	4	1	4	1
4	1	3	1	4	1	4	1	4	1	4	1	4	1	4	1	4	1	4	1	4	1	4	1	4	1	4	1	4	1	4	1	4	1	5	1	3	1	4	1	4	1	4	1	4	1	4	1	4	1
4	1	3	1	4	1	4	1	4	1	4	1	4	1	4	1	4	1	4	1	4	1	4	1	4	1	4	1	4	1	4	1	4	1	5	1	3	1	4	1	4	1	4	1	4	1	4	1	4	1
4	1	3	1	4	1	4	1	4	1	4	1	4	1	4	1	4	1	4	1	4	1	4	1	4	1	4	1	4	1	4	1	4	1	5	1	3	1	4	1	4	1	4	1	4	1	4	1	4	1
4	1	3	1	4	1	4	1	4	1	4	1	4	1	4	1	4	1	4	1	4	1	4	1	4	1	4	1	4	1	4	1	4	1	5	1	3	1	4	1	4	1	4	1	4	1	4	1	4	1
4	1	3	1	4	1	4	1	4	1	4	1	4	1	4	1	4	1	4	1	4	1	4	1	4	1	4	1	4	1	4	1	4	1	5	1	3	1	4	1	4	1	4	1	4	1	4	1	4	1
4	1	3	1	4	1	4	1	4	1	4	1	4	1	4	1	4	1	4	1	4	1	4	1	4	1	4	1	4	1	4	1	4	1	5	1	3	1	4	1	4	1	4	1	4	1	4	1	4	1
4	1	3	1	4	1	4	1	4	1	4	1	4	1	4	1	4	1	4	1	4	1	4	1	4	1	4	1	4	1	4	1	4	1	5	1	3	1	4	1	4	1	4	1	4	1	4	1	4	1
4	1	2	1	4	1	4	1	4	1	4	1	4	1	4	1	4	1	4	1	4	1	4	1	4	1	4	1	4	1	4	1	4	1	5	1	4	1	4	1	4	1	4	1	4	1	4	1	4	1
4	1	2	1	4	1	4	1	4	1	4	1	4	1	4	1	4	1	4	1	4	1	4	1	4	1	4	1	4	1	4	1	4	1	5	1	4	1	4	1	4	1	4	1	4	1	4	1	4	1
4	1	2	1	4	1	4	1	4	1	4	1	4	1	4	1	4	1	4	1	4	1	4	1	4	1	4	1	4	1	4	1	4	1	4	1	4	1	4	1	4	1	4	1	4	1	4	1	4	1
4	1	4	1	4	1	4	1	4	1	4	1	3	1	4	1	4	1	4	1	4	1	4	1	4	1	4	1	4	1	4	1	4	1	4	1	4	1	4	1	4	1	4	1	4	1	4	1	4	1
4	1	4	1	4	1	4	1	4	1	4	1	3	1	4	1	4	1	4	1	4	1	4	1	4	1	4	1	4	1	4	1	4	1	4	1	4	1	4	1	4	1	4	1	4	1	4	1	4	1
4	1	4	1	4	1	4	1	4	1	4	1	3	1	4	1	4	1	4	1	4	1	4	1	4	1	4	1	4	1	4	1	4	1	4	1	4	1	4	1	4	1	4	1	4	1	4	1	4	1
4	1	4	1	4	1	4	1	4	1	4	1	4	1	4	1	4	1	4	1	4	1	4	1	4	1	4	1	4	1	4	1	4	1	4	1	4	1	4	1	4	1	4	1	4	1	4	1	4	1
4	1	4	1	4	1	4	1	4	1	4	1	4	1	4	1	4	1	4	1	4	1	4	1	4	1	4	1	4	1	4	1	4	1	4	1	4	1	4	1	4	1	4	1	4	1	4	1	4	1
4	1	4	1	4	1	4	1	4	1	4	1	4	2	4	1	4	1	4	1	4	1	4	1	4	1	4	1	4	1	4	1	4	1	4	1	4	1	4	1	4	1	4	1	4	1	4	1	4	1
4	1	4	1	4	1	4	1	4	1	4	1	4	2	4	1	4	1	4	1	4	1	4	1	4	1	4	1	4	1	4	1	4	1	4	1	4	1	4	1	4	1	4	1	4	1	4	1	4	1
4	1	4	1	4	1	4	1	4	1	4	1	4	2	4	1	4	1	4	1	4	1	4	1	4	1	4	1	4	1	4	1	4	1	4	1	4	1	4	1	4	1	4	1	4	1	4	1	4	1
4	1	4	1	4	1	4	1	4	1	4	1	4	2	4	1	4	1	4	1	4	1	4	1	4	1	4	1	4	1	4	1	4	1	4	1	4	1	4	1	4	1	4	1	4	1	4	1	4	1
4	1	4	1	4	1	4	1	4	1	4	1	4	2	4	1	4	1	4	1	4	1	4	1	4	1	4	1	4	1	4	1	4	1	4	1	4	1	4	1	4	1	4	1	4	1	4	1	4	1
4	1	4	1	4	1	4	1	4	1	4	1	4	2	4	1	4	1	4	1	4	1	4	1	4	1	4	1	4	1	4	1	4	1	4	1	4	1	4	1	4	1	4	1	4	1	4	1	3	1
4	1	4	1	4	1	4	1	4	1	4	1	4	2	4	1	4	1	4	1	4	1	4	1	4	1	4	1	4	1	4	1	4	1	4	1	4	1	4	1	4	1	4	1	4	1	4	1	3	1
4	1	4	1	4	1	4	1	4	1	4	1	4	2	4	1	4	1	4	1	4	1	4	1	4	1	4	1	4	1	4	1	4	1	4	1	4	1	4	1	4	1	4	1	4	1	4	1	3	1
4	1	4	1	4	1	4	1	4	1	4	1	4	2	4	1	4	1	4	1	4	1	4	1	4	1	4	1	4	1	4	1	4	1	4	1	4	1	4	1	4	1	4	1	4	1	4	1	3	1
4	1	4	1	4	1	4	1	4	1	4	1	4	2	4	1	4	1	4	1	4	1	4	1	4	1	4	1	4	1	4	1	4	1	4	1	4	1	4	1	4	1	4	1	4	1	4	1	3	1
4	1	4	1	4	1	4	1	4	1	4	1	4	2	4	1	4	1	4	1	4	1	4	1	4	1	4	1	4	1	4	1	4	1	4	1	4	1	4	1	4	1	4	1	4	1	4	1	3	1
4	1	4	1	4	1	4	1	4	1	4	1	4	2	4	1	4	1	4	1	4	1	4	1	4	1	4	1	4	1	4	1	4	1	4	1	4	1	4	1	4	1	4	1	4	1	4	1	3	1
4	1	4	1	4	1	4	1	4	1	4	1	4	2	4	1	4	1	4	1	4	1	4	1	4	1	4	1	4	1	4	1	4	1	4	1	4	1	4	1	4	1	4	1	4	1	4	1	3	1
4	1	4	1	4	1	4	1	4	1	4	1	4	2	4	1	4	1	4	1	4	1	4	1	4	1	4	1	4	1	4	1	4	1	4	1	4	1	4	1	4	1	4	1	4	1	4	1	3	1
4	1	4	1	4	1	4	1	4	1	4	1	4	2	4	1	4	1	4	1	4	1	4	1	4	1	4	1	4	1	4	1	4	1	4	1	4	1	4	1	4	1	4	1	4	1	4	1	3	1
4	1	4	1	4	1	4	1	4	1	4	1	4	2	4	1	4	1	4	1	4	1	4	1	4	1	4	1	4	1	4	1	3	1	4	1	4	1	4	1	4	1	4	1	4	1	4	1	3	1
4	1	4	1	4	1	4	1	4	1	4	1	4	2	4	1	4	1	4	1	4	1	4	1	4	1	4	1	4	1	4	1	3	1	4	1	4	1	4	1	4	1	4	1	4	1	4	1	3	1
4	1	4	1	4	1	4	1	4	1	4	1	4	2	4	1	4	1	4	1	4	1	4	1	4	1	4	1	4	1	4	1	3	1	4	1	4	1	4	1	4	1	4	1	4	1	4	1	3	1
4	1	4	1	4	1	4	1	4	1	4	1	4	2	4	1	4	1	4	1	4	1	4	1	4	1	4	1	4	1	4	1	3	1	4	1	4	1	4	1	4	1	4	1	4	1	4	1	4	1
4	1	4	2	4	1	4	1	4	1	4	1	4	2	4	1	4	1	4	1	4	1	4	1	4	1	4	1	4	1	4	1	3	1	4	1	4	1	4	1	4	1	4	1	4	1	4	1	4	1
4	1	4	2	4	1	4	1	4	1	4	1	4	2	4	1	4	1	3	1	4	1	4	1	4	1	4	1	4	1	4	1	4	2	4	1	4	1	4	1	4	1	4	1	4	1	4	1	4	1
4	1	4	2	4	1	4	1	4	1	4	1	4	2	4	1	4	1	3	1	4	1	4	1	4	1	4	1	4	1	4	1	4	2	4	1	4	1	4	1	4	1	4	1	4	1	4	1	4	1
4	1	4	2	4	1	4	1	4	1	4	1	4	2	4	1	4	1	3	1	4	1	4	1	4	1	4	1	4	1	4	1	4	2	4	1	4	1	4	1	4	1	4	1	4	1	4	1	4	1
3	1	4	2	4	1	4	1	4	1	4	1	4	2	4	1	4	1	3	1	4	1	4	1	4	1	4	1	4	1	4	1	4	2	4	1	4	1	4	1	4	1	4	1	4	1	4	1	4	1
3	1	4	2	4	1	4	1	4	1	4	1	4	2	4	1	4	1	4	2	4	1	4	1	4	1	4	1	4	1	4	1	4	2	4	1	4	1	4	1	4	1	4	1	4	1	4	1	4	1
3	1	4	2	4	1	4	1	4	1	4	1	4	2	4	1	4	1	4	2	4	1	4	1	4	1	4	1	4	1	4	1	4	2	4	1	4	1	4	1	4	1	4	1	4	1	4	1	4	1
3	1	4	2	4	1	4	1	4	1	4	1	4	2	4	1	4	1	4	2	4	1	4	1	4	1	4	1	4	1	4	1	4	2	4	1	4	1	4	1	4	1	4	1	3	1	4	1	4	1
3	1	4	2	4	1	4	1	4	1	4	1	4	2	4	1	4	1	4	2	4	1	4	1	4	1	4	1	4	1	4	1	4	2	4	1	4	1	4	1	4	1	4	1	3	1	4	1	4	1
3	1	4	2	4	1	4	1	4	1	4	1	4	2	4	1	4	1	4	2	4	1	4	1	4	1	4	1	4	1	4	1	4	2	4	1	4	1	4	1	4	1	4	1	3	1	4	1	4	1
3	1	4	2	4	1	2	1	4	1	4	1	4	2	4	1	4	1	4	2	4	1	4	1	4	1	4	1	4	1	4	1	4	2	4	1	4	1	4	1	4	1	4	1	4	1	4	1	4	1
3	1	4	2	4	1	4	1	4	1	4	1	4	2	4	1	4	1	4	2	4	1	4	1	4	1	4	1	4	1	4	1	4	2	4	1	4	1	4	1	4	1	4	1	4	1	4	1	4	1
3	1	4	2	4	1	4	1	4	1	4	1	4	2	4	1	4	1	4	2	4	1	4	1	4	1	4	1	4	1	4	1	4	2	4	1	4	1	4	1	4	1	4	1	4	1	4	1	4	1
3	1	4	2	4	1	4	1	4	1	4	1	4	2	4	1	4	1	4	2	4	1	4	1	4	1	4	1	4	1	4	1	4	2	4	1	4	1	4	1	4	1	4	1	4	1	4	1	4	1
3	1	4	2	4	1	4	1	4	1	4	1	4	2	4	1	4	1	4	2	4	1	4	1	4	1	4	1	4	1	4	1	4	2	4	1	4	1	4	1	4	1	4	1	4	1	4	1	4	1
3	1	4	2	4	1	2	1	4	1	4	1	4	2	4	1	4	1	4	2	4	1	4	1	4	1	4	1	4	1	4	1	4	2	4	1	4	1	4	1	3	1	4	1	4	1	4	1	4	1
3	1	4	2	4	1	4	1	4	1	4	1	4	2	4	1	4	1	4	2	4	1	4	1	4	1	3	1	4	1	4	1	4	2	4	1	4	1	4	1	3	1	4	1	4	2	4	1	4	1
3	1	4	2	4	1	4	1	4	1	4	1	4	2	4	1	4	1	4	2	4	1	4	1	4	1	4	2	4	1	4	1	4	2	4	1	4	1	4	1	3	1	4	1	4	2	4	1	4	1
3	1	4	2	4	1	4	1	4	1	4	1	4	2	4	1	4	1	4	2	4	1	4	1	4	1	4	2	4	1	4	1	4	2	4	1	4	1	4	1	3	1	4	1	4	2	4	1	4	1
3	1	4	2	4	1	4	1	4	1	4	1	4	2	4	1	4	1	4	2	4	1	4	1	4	1	4	2	4	1	4	1	4	2	4	1	4	1	4	1	3	1	4	1	4	2	4	1	4	1
3	1	4	2	4	1	4	1	4	1	4	1	4	2	4	1	4	1	4	2	4	1	4	1	4	1	4	2	4	1	4	1	4	2	4	1	4	1	4	1	3	1	4	1	4	2	4	1	4	1
3	1	4	2	4	1	4	1	3	1	4	1	4	2	4	1	4	1	4	2	4	1	4	1	4	1	4	2	4	1	4	1	4	2	4	1	4	1	4	1	3	1	4	1	4	2	4	1	4	1
3	1	4	2	4	1	4	1	3	1	4	1	4	2	4	1	4	1	4	2	4	1	4	1	4	1	4	2	4	1	4	1	4	2	4	1	4	1	4	1	3	1	4	1	4	2	4	1	4	1
3	1	4	2	4	1	4	1	3	1	4	1	4	2	4	1	4	1	4	2	4	1	4	1	4	1	4	2	4	1	4	1	4	2	4	1	4	1	4	1	3	1	4	1	4	2	4	1	4	1
3	1	4	2	4	1	3	1	3	1	4	1	4	2	4	1	4	1	4	2	4	1	4	1	4	1	4	2	4	1	4	1	4	2	4	1	3	1	4	1	4	1	4	1	4	2	4	1	4	1
3	1	4	2	4	1	3	1	3	1	4	1	4	2	4	1	4	1	4	2	4	1	4	1	4	1	4	2	4	1	4	1	4	2	4	1	3	2	4	1	4	1	4	1	4	2	4	1	4	1
3	1	4	2	4	1	3	1	3	1	4	1	4	2	4	1	4	1	4	2	4	1	4	1	4	1	4	2	4	1	4	1	4	2	4	1	3	2	4	1	4	1	4	1	4	2	4	1	4	1
3	1	4	2	4	1	3	1	3	1	4	1	4	2	4	1	4	1	4	2	4	1	4	1	4	1	4	2	4	1	4	1	4	2	4	1	3	2	4	1	4	1	4	1	4	2	4	1	4	1
3	1	4	2	4	1	3	1	3	1	4	1	4	2	4	1	4	1	4	2	4	1	4	1	4	1	4	2	4	1	4	1	4	2	4	1	3	2	4	1	4	1	4	1	4	2	4	1	4	1
3	1	4	2	4	1	3	1	3	1	4	1	4	2	4	1	4	1	4	2	4	1	4	1	4	1	4	2	4	1	4	1	4	2	4	1	3	2	4	1	4	1	4	1	4	2	4	1	4	1
3	1	4	2	4	1	3	1	4	1	4	1	4	2	4	1	4	1	4	2	4	1	4	1	4	1	4	2	4	1	4	1	4	2	4	1	3	2	4	1	4	1	4	1	4	2	4	1	4	1
3	1	4	2	4	1	3	1	4	1	4	1	4	2	4	1	4	1	4	2	4	1	4	1	4	1	4	2	4	1	4	1	4	2	4	1	3	2	4	1	4	1	4	1	4	2	4	1	4	1
3	1	4	2	4	1	3	1	4	1	4	1	4	2	4	1	4	1	4	2	4	1	4	1	4	1	4	2	4	1	4	1	4	2	4	1	3	2	4	1	4	1	4	1	4	2	4	1	4	1
3	1	4	2	4	1	3	1	4	1	4	1	4	2	4	1	4	1	4	2	4	1	4	1	4	1	4	2	4	1	4	1	4	2	4	1	4	2	4	1	4	1	4	1	4	2	4	1	4	1
3	1	4	2	4	1	4	2	4	1	4	1	4	2	4	1	4	1	4	2	4	1	4	1	4	1	4	2	4	1	4	1	4	2	4	1	4	2	4	1	4	1	4	1	4	2	4	1	4	1
3	1	4	2	4	1	4	2	4	1	4	1	4	2	4	1	4	1	4	2	4	1	4	1	4	1	4	2	4	1	4	1	4	2	4	1	4	2	4	1	4	1	4	1	4	2	4	1	4	1
3	1	4	2	4	1	4	2	4	1	4	1	4	2	4	1	4	1	4	2	4	1	4	1	4	1	4	2	4	1	4	1	4	2	4	1	4	2	4	1	4	1	4	1	4	2	4	1	4	1
3	1	4	2	4	1	4	2	4	1	4	1	4	2	4	1	4	1	4	2	4	1	4	1	4	1	4	2	4	1	4	1	4	2	4	1	4	2	4	1	4	1	4	1	4	2	3	1	4	1
3	1	4	2	4	1	4	2	4	1	4	1	4	2	4	1	4	1	4	2	4	1	4	1	4	1	4	2	4	1	4	1	4	2	4	1	4	2	4	1	4	1	4	1	4	2	3	1	4	1
3	1	4	2	4	1	4	2	4	1	4	1	4	2	4	1	4	1	4	2	4	1	4	1	4	1	4	2	4	1	4	1	4	2	4	1	4	2	4	1	4	1	4	1	4	2	3	1	4	1
3	1	4	2	4	1	4	2	4	1	4	1	4	2	4	1	4	1	4	2	4	1	4	1	4	1	4	2	4	1	4	1	4	2	4	1	4	2	4	1	4	1	4	1	4	2	3	1	4	1
3	1	4	2	4	1	4	2	4	1	4	1	4	2	4	1	4	1	4	2	4	1	4	1	4	1	4	2	4	1	4	1	4	2	4	1	4	2	4	1	4	1	4	1	4	2	3	1	4	1
3	1	4	2	4	1	4	2	4	1	4	1	4	2	4	1	4	1	4	2	4	1	4	1	4	1	4	2	4	1	4	1	4	2	4	1	4	2	4	1	4	1	4	1	4	2	3	1	4	1
3	1	4	2	4	1	4	2	4	1	4	1	4	2	4	1	4	1	4	2	4	1	4	1	4	1	4	2	4	1	4	1	4	2	4	1	4	2	4	1	4	1	4	1	4	2	3	1	4	1
3	1	4	2	4	1	4	2	4	1	4	1	4	2	4	1	4	1	4	2	4	1	4	1	4	1	4	2	4	1	4	1	4	2	4	1	4	2	4	1	4	1	4	1	4	2	3	1	4	1
3	1	4	2	4	1	4	2	4	1	4	1	4	2	4	1	4	1	4	2	4	1	4	1	4	1	4	2	4	1	4	1	4	2	4	1	4	2	4	1	4	1	4	1	4	2	3	1	4	1
3	1	4	2	4	1	4	2	4	1	4	1	4	2	4	1	4	1	4	2	4	1	4	1	4	1	4	2	4	1	4	1	4	2	4	1	4	2	4	1	4	1	4	1	4	2	3	1	4	1
3	1	4	2	4	1	4	2	4	1	4	1	4	2	4	1	4	1	4	2	4	1	4	1	4	1	4	2	4	1	4	1	4	2	4	1	4	2	4	1	4	1	4	1	4	2	3	1	4	1
3	1	4	2	4	1	4	2	4	1	4	1	4	2	4	1	4	1	4	2	4	1	4	1	4	1	4	2	4	1	4	1	4	2	4	1	4	2	4	1	4	1	4	1	4	2	3	1	4	1
3	1	4	2	4	1	4	2	4	1	4	1	4	2	4	1	4	1	4	2	4	1	4	1	4	1	4	2	4	1	4	1	4	2	4	1	4	2	4	1	4	1	4	1	4	2	4	1	4	1
3	1	4	2	4	1	4	2	4	1	4	1	4	2	4	1	4	1	4	2	4	1	4	1	4	1	4	2	4	1	4	1	4	2	4	1	4	2	4	1	4	1	4	1	4	2	4	1	4	1
3	1	4	2	4	1	4	2	4	1	4	1	4	2	4	1	4	1	4	2	4	1	4	1	4	1	4	2	4	1	4	1	4	2	4	1	4	2	4	1	4	1	4	1	4	2	4	1	4	1
3	1	4	2	4	1	4	2	4	1	4	1	4	2	4	1	4	1	4	2	4	1	4	1	4	1	4	2	4	1	4	1	4	2	4	1	4	2	4	1	4	1	4	1	4	2	4	1	4	1
3	1	4	2	4	1	4	2	4	1	4	1	4	2	4	1	4	1	4	2	4	1	4	1	4	1	4	2	4	1	4	1	4	2	4	1	4	2	4	1	4	1	4	1	4	2	4	1	4	1
3	1	4	2	4	1	4	2	4	1	4	1	4	2	4	1	4	1	4	2	4	1	4	1	4	1	4	2	4	1	4	1	4	2	4	1	4	2	4	1	4	1	4	1	4	2	4	1	4	1
3	1	4	2	4	1	4	2	4	1	4	1	4	2	4	1	4	1	4	2	4	1	4	1	4	1	4	2	4	1	4	1	4	2	4	1	4	2	4	1	4	1	4	1	4	2	4	1	4	1
3	1	4	2	4	1	4	2	4	2	4	1	4	2	4	1	4	1	4	2	4	1	4	1	4	1	4	2	4	1	4	1	4	2	4	1	4	2	4	1	4	1	4	1	4	2	4	1	4	1
3	1	4	2	4	1	4	2	4	2	4	1	4	2	4	1	4	1	4	2	4	1	4	1	4	1	4	2	4	1	4	1	4	2	4	1	4	2	4	1	4	1	4	1	4	2	4	1	4	1
3	1	4	2	4	1	4	2	4	2	4	1	4	2	4	1	4	1	4	2	4	1	4	1	4	1	4	2	4	1	4	1	4	2	4	1	4	2	4	1	4	1	4	1	4	2	4	1	4	1
3	1	4	2	4	1	4	2	4	2	4	1	4	2	4	1	4	1	4	2	4	1	4	1	4	1	4	2	4	1	4	1	4	2	4	1	4	2	4	1	4	1	4	1	4	2	4	1	4	1
3	1	4	2	4	1	4	2	4	2	4	1	4	2	3	1	4	1	4	2	4	1	4	1	4	1	4	2	4	1	3	1	4	2	4	1	4	2	4	1	4	1	4	1	4	2	4	1	4	1
3	1	4	2	4	1	4	2	4	2	4	1	4	2	3	1	4	1	4	2	4	1	4	1	4	1	4	2	4	1	3	1	4	2	4	1	4	2	4	1	4	1	4	1	4	2	4	1	4	1
3	1	4	2	4	1	4	2	4	2	4	1	4	2	3	1	4	1	4	2	4	1	4	1	4	1	4	2	4	1	3	1	4	2	4	1	4	2	4	1	4	1	4	1	4	2	4	1	4	1
3	1	4	2	4	1	4	2	4	2	4	1	4	2	3	1	4	1	4	2	4	1	4	1	4	1	4	2	4	1	3	1	4	2	4	1	4	2	4	1	4	1	4	1	4	2	4	1	4	1
3	1	4	2	4	1	4	2	4	2	4	1	4	2	3	1	4	1	4	2	4	1	4	1	4	1	4	2	4	1	3	1	4	2	4	1	4	2	4	1	4	1	4	1	4	2	4	1	4	1
3	1	4	2	4	1	4	2	4	2	4	1	4	2	3	1	4	1	4	2	4	1	4	1	4	1	4	2	4	1	3	1	4	2	4	1	4	2	4	1	4	1	4	1	4	2	4	1	4	1
3	1	4	2	4	1	4	2	4	2	4	1	4	2	4	2	4	1	4	2	4	1	4	1	4	1	4	2	4	1	3	1	4	2	4	1	4	2	4	1	4	1	4	1	4	2	4	1	4	1
3	1	4	2	4	1	4	2	4	2	4	1	4	2	4	2	4	1	4	2	4	1	4	1	4	1	4	2	4	1	3	1	4	2	4	1	4	2	4	1	4	1	4	1	4	2	4	1	4	1
3	1	4	2	4	1	4	2	4	2	4	1	4	2	4	2	4	1	4	2	4	1	4	1	4	1	4	2	4	1	3	1	4	2	4	1	4	2	4	1	4	1	4	1	4	2	4	1	4	1
3	1	4	2	4	1	4	2	4	2	4	1	4	2	4	2	4	1	4	2	4	1	4	1	4	1	4	2	4	1	4	1	4	2	4	1	4	2	4	1	4	1	4	1	4	2	4	1	4	1
3	1	4	2	4	1	4	2	4	2	4	1	4	2	4	2	4	1	4	2	4	1	4	1	4	1	4	2	4	1	4	1	4	2	4	1	4	2	4	1	4	1	4	1	4	2	4	1	4	1
3	1	4	2	4	1	4	2	4	2	4	1	4	2	4	2	4	1	4	2	4	1	4	1	4	1	4	2	4	1	4	1	4	2	4	1	4	2	4	1	4	1	4	1	4	2	4	1	4	1
3	1	4	2	4	1	4	2	4	2	4	1	4	2	4	2	4	1	4	2	4	1	4	1	4	1	4	2	4	1	4	1	4	2	4	1	4	2	4	1	4	1	4	1	4	2	4	1	4	1
3	1	4	2	4	1	4	2	4	2	4	1	4	2	4	2	4	1	4	2	4	1	4	1	4	1	4	2	4	1	4	1	4	2	4	1	4	2	4	1	4	1	4	1	4	2	4	1	4	1
3	1	4	2	4	1	4	2	4	2	4	1	4	2	4	2	4	1	4	2	4	1	4	1	4	1	4	2	4	1	4	1	4	2	4	1	4	2	4	1	4	1	4	1	4	2	4	1	4	1
3	1	4	2	4	1	4	2	4	2	4	1	4	2	4	2	4	1	4	2	4	1	4	1	4	1	4	2	4	1	4	1	4	2	4	1	4	2	4	1	4	1	4	1	4	2	4	1	4	1
3	1	4	2	4	1	4	2	4	2	4	1	4	2	4	2	4	1	4	2	4	1	3	1	4	1	4	2	4	1	4	1	4	2	4	1	4	2	4	1	4	1	4	1	4	2	4	1	4	1
3	1	4	2	4	1	4	2	4	2	4	1	4	2	4	2	4	1	4	2	4	1	3	1	4	1	4	2	4	1	4	1	4	2	4	1	4	2	4	1	4	1	4	1	4	2	4	1	4	1
3	1	4	2	4	1	4	2	4	2	4	1	4	2	4	2	4	1	4	2	4	1	3	1	4	1	4	2	4	1	4	1	4	2	4	1	4	2	4	1	4	1	4	1	4	2	4	1	4	1
3	1	4	2	4	1	4	2	4	2	4	1	4	2	4	2	4	1	4	2	4	1	3	1	4	1	4	2	4	1	4	1	4	2	4	1	4	2	4	1	4	1	4	1	4	2	4	1	4	1
3	1	4	2	4	1	4	2	4	2	4	1	4	2	4	2	4	1	4	2	4	1	3	1	4	1	4	2	4	1	4	1	4	2	4	1	4	2	4	1	4	1	4	1	4	2	4	1	4	2
3	1	4	2	4	1	4	2	4	2	4	1	4	2	4	2	4	1	4	2	4	1	3	1	4	1	4	2	3	1	4	1	4	2	4	1	4	2	4	1	4	1	4	1	4	2	4	1	4	2
3	1	4	2	4	1	4	2	4	2	4	1	4	2	4	2	4	1	4	2	4	1	3	1	4	1	4	2	3	1	4	1	4	2	4	1	4	2	4	1	4	1	4	1	4	2	4	1	4	2
3	1	4	2	4	1	4	2	4	2	4	1	4	2	4	2	4	1	4	2	4	1	4	2	4	1	4	2	3	1	4	1	4	2	4	1	4	2	4	1	4	1	4	1	4	2	4	1	4	2
3	1	4	2	4	1	4	2	4	2	4	1	4	2	4	2	4	1	4	2	4	1	4	2	4	1	4	2	4	1	4	1	4	2	4	1	4	2	3	1	4	1	4	1	4	2	4	1	4	2
3	1	4	2	4	1	4	2	4	2	4	1	4	2	4	2	4	1	4	2	4	1	4	2	4	1	4	2	3	1	4	1	4	2	4	1	4	2	3	1	4	1	4	1	4	2	4	1	4	2
3	1	4	2	4	1	4	2	4	2	4	1	4	2	4	2	4	1	4	2	4	1	4	2	4	1	4	2	4	1	4	1	4	2	4	1	4	2	3	1	4	1	4	1	4	2	4	1	4	2
3	1	4	2	4	1	4	2	4	2	4	1	4	2	4	2	4	1	4	2	4	1	4	2	4	1	4	2	4	1	4	1	4	2	4	1	4	2	3	1	4	1	4	1	4	2	4	2	4	2
3	1	4	2	4	1	4	2	4	2	4	1	4	2	4	2	4	1	4	2	4	1	4	2	4	1	4	2	3	2	4	1	4	2	4	1	4	2	3	1	4	1	4	1	4	2	4	2	4	2
3	1	4	2	4	1	4	2	4	2	4	1	4	2	4	2	4	1	4	2	4	1	4	2	4	1	4	2	3	2	4	1	4	2	4	1	4	2	4	2	4	1	4	1	4	2	4	2	4	2
3	1	4	2	4	1	4	2	4	2	4	1	4	2	4	2	4	1	4	2	4	1	4	2	4	1	4	2	3	2	4	1	4	2	4	1	4	2	4	2	4	1	4	1	4	2	4	2	4	2
3	1	4	2	4	1	4	2	4	2	4	1	4	2	4	2	4	1	4	2	4	1	4	2	4	1	4	2	3	2	4	1	4	2	4	1	4	2	4	2	4	1	4	1	4	2	4	2	4	2
3	1	4	2	4	1	4	2	4	2	4	1	4	2	4	2	4	1	4	2	4	1	4	2	4	1	4	2	3	2	4	1	4	2	4	1	4	2	4	2	4	1	4	1	4	2	4	2	4	2
3	1	4	2	4	1	4	2	4	2	4	1	4	2	4	2	4	1	4	2	4	1	4	2	4	1	4	2	3	2	4	1	4	2	4	1	4	2	4	2	4	1	4	1	4	2	4	2	4	2
3	1	4	2	4	1	4	2	4	2	4	1	4	2	4	2	4	1	4	2	4	1	4	2	4	1	4	2	3	2	4	1	4	2	4	1	4	2	4	2	4	1	4	1	4	2	4	2	4	2
3	1	4	2	4	1	4	2	4	2	4	1	4	2	4	2	4	1	4	2	4	1	4	2	4	1	4	2	3	2	4	1	4	2	4	1	4	2	4	2	4	1	4	1	4	2	4	2	4	2
3	1	4	2	4	1	4	2	4	2	4	1	4	2	4	2	4	1	4	2	4	1	4	2	4	1	4	2	3	2	4	1	4	2	4	1	4	2	4	2	4	1	4	1	4	2	4	2	4	2
3	1	4	2	4	1	4	2	4	2	4	1	4	2	4	2	4	1	4	2	4	1	4	2	4	1	4	2	3	2	4	1	4	2	4	1	4	2	4	2	4	1	4	1	4	2	4	2	4	2
3	1	4	2	4	1	4	2	4	2	4	1	4	2	4	2	4	1	4	2	4	1	4	2	4	1	4	2	3	2	4	1	4	2	4	1	4	2	4	2	4	1	4	1	4	2	4	2	4	2
3	1	4	2	4	1	4	3	4	2	4	1	4	2	4	2	4	1	4	2	4	1	4	2	4	1	4	2	3	2	4	1	4	2	4	1	4	2	4	2	4	1	4	1	4	2	4	2	4	2
3	1	4	2	4	1	4	3	4	2	4	1	4	2	4	2	4	1	4	2	4	1	4	2	4	1	4	2	4	2	4	1	4	2	4	1	4	2	4	2	4	1	4	1	4	2	4	2	4	2
3	1	4	2	4	1	4	3	4	2	4	1	4	2	4	2	4	1	4	2	4	1	4	2	4	1	4	2	4	2	4	1	4	2	4	1	4	2	4	2	4	1	4	1	4	2	4	2	4	2
3	1	4	2	4	1	4	3	4	2	4	1	4	2	4	2	4	1	4	2	4	1	4	2	4	1	4	2	4	2	4	1	4	2	4	1	4	2	4	2	4	1	4	1	4	2	4	2	4	2
3	1	4	2	4	1	4	3	4	2	4	1	4	2	4	2	4	1	4	2	4	1	4	2	4	1	4	2	4	2	4	1	4	2	4	1	4	2	4	2	4	1	4	1	4	2	4	2	4	2
3	1	4	2	4	1	4	3	4	2	4	1	4	2	4	2	4	1	4	2	4	1	4	2	4	1	4	2	4	2	4	1	4	2	4	1	4	2	4	2	4	1	4	1	4	2	4	2	4	2
3	1	4	2	4	1	4	3	4	2	4	1	4	2	4	2	4	1	4	2	4	1	4	2	4	1	4	2	4	2	4	1	4	2	4	1	4	2	4	2	4	1	4	1	4	2	4	2	4	2
3	1	4	2	4	1	4	3	4	2	4	1	4	2	4	2	4	1	4	2	4	1	4	2	4	1	4	2	4	2	4	1	4	2	4	1	4	2	4	2	4	1	4	1	4	2	4	2	4	2
3	1	4	2	4	1	4	3	4	2	4	1	4	2	4	2	4	1	4	2	4	1	4	2	4	1	4	2	4	2	4	1	3	2	4	1	4	2	4	2	4	1	4	1	4	2	4	2	4	2
3	1	4	2	4	1	4	3	4	2	4	1	4	2	4	2	4	1	4	2	4	1	4	2	4	1	4	2	4	2	4	1	3	2	4	1	4	2	4	2	4	1	4	1	4	2	4	2	4	2
3	1	4	2	4	1	4	3	4	2	4	1	4	2	4	2	4	1	4	2	4	1	4	2	4	1	4	2	4	2	4	1	3	2	4	1	4	2	4	2	4	1	4	1	4	2	4	2	4	2
3	1	4	2	4	1	4	3	4	2	4	1	4	2	4	2	4	1	4	2	4	1	4	2	4	1	4	2	4	2	4	1	3	2	4	1	4	2	4	2	4	1	4	1	4	2	4	2	4	2
3	1	4	2	4	1	4	3	4	2	4	1	4	2	4	2	4	1	4	2	4	1	4	2	4	1	4	2	4	2	4	1	3	2	4	1	4	2	4	2	4	1	4	1	4	2	4	2	4	2
3	1	4	2	4	1	4	3	4	2	4	1	4	2	4	2	4	1	4	2	4	1	4	2	4	1	4	2	4	2	4	1	3	2	4	1	4	2	4	2	4	1	4	1	4	2	4	2	4	2
3	1	4	2	4	1	4	3	4	2	4	1	4	2	4	2	4	1	4	2	4	1	4	2	4	1	4	2	4	2	4	1	3	2	4	1	4	2	4	2	4	1	4	1	4	2	4	2	4	2
3	1	4	2	4	1	4	3	4	2	4	1	4	2	4	2	4	1	4	2	4	1	4	2	4	1	4	2	4	2	4	1	3	2	4	1	4	2	4	2	4	1	4	1	4	2	4	2	4	2
3	1	3	2	4	1	4	3	4	2	4	1	4	2	4	2	4	1	4	2	4	1	4	2	4	1	4	2	4	2	4	1	3	2	4	1	4	2	4	2	4	1	4	1	4	2	4	2	4	2
3	1	3	2	4	1	4	3	4	2	4	1	4	2	4	2	4	1	4	2	4	1	4	2	4	1	4	2	4	2	4	1	3	2	4	1	4	2	4	2	4	1	4	1	4	2	4	2	4	2
3	1	3	2	4	1	4	3	4	2	4	1	4	2	4	2	4	1	4	2	4	1	4	2	4	1	4	2	4	2	4	1	4	2	4	1	4	2	4	2	4	1	4	1	4	2	4	2	3	2
3	1	3	2	4	1	4	3	4	2	4	1	4	2	4	2	4	1	4	2	4	1	4	2	4	1	4	2	4	2	4	1	4	2	4	1	4	2	4	2	4	1	4	1	4	2	4	2	3	2
3	1	3	2	4	1	4	3	4	2	4	1	4	2	4	2	4	1	4	2	4	1	4	2	4	1	4	2	4	2	4	1	4	2	4	1	4	2	4	2	4	1	4	1	4	2	4	2	3	2
3	1	3	2	4	1	4	3	4	2	4	1	4	2	4	2	4	1	4	2	4	1	4	2	4	1	4	2	4	2	4	1	4	2	4	1	4	2	4	2	4	1	4	1	4	2	4	2	3	2
3	1	3	2	4	1	4	3	4	2	4	1	4	2	4	2	4	1	4	2	4	1	4	2	4	1	4	2	4	2	4	1	4	2	4	1	4	2	4	2	4	1	4	1	4	2	4	2	3	2
3	1	3	2	4	1	4	3	4	2	4	1	4	2	4	2	4	1	4	2	4	1	4	2	4	1	4	2	4	2	4	1	4	2	4	1	4	2	4	2	4	1	4	1	4	2	4	2	3	2
3	1	3	2	4	1	4	3	4	2	4	1	4	2	4	2	4	1	4	2	4	1	4	2	4	1	4	2	4	2	4	1	4	2	4	1	4	2	4	2	4	1	3	1	4	2	4	2	3	2
3	1	3	2	4	1	4	3	4	2	4	1	4	2	4	2	4	1	4	2	4	1	4	2	4	1	4	2	4	2	4	1	4	2	4	1	4	2	4	2	4	2	3	1	4	2	4	2	3	2
3	1	3	2	4	1	4	3	4	2	4	1	4	2	4	2	4	1	4	2	4	1	4	2	4	1	4	2	4	2	4	1	4	2	4	1	4	2	4	2	4	2	3	1	4	2	4	2	3	2
3	1	3	2	4	1	4	2	4	2	4	1	4	2	4	2	4	1	4	2	4	1	4	2	4	1	4	2	4	2	4	1	4	2	4	1	4	2	4	2	4	2	3	1	4	2	4	2	3	2
3	1	3	2	4	1	4	2	4	2	4	1	4	2	4	2	4	1	4	2	4	1	4	2	4	1	4	2	4	2	4	1	4	2	4	1	4	2	4	2	4	2	3	1	4	2	4	2	3	2
3	1	3	2	4	1	3	2	4	2	4	1	4	2	4	2	4	1	4	2	3	1	4	2	4	1	4	2	4	2	4	1	4	2	4	1	4	2	4	2	4	2	3	1	4	2	4	2	3	2
3	1	3	2	4	1	3	2	4	2	4	1	4	2	4	2	4	1	4	2	3	1	4	2	4	1	4	2	4	2	4	1	4	2	4	1	4	2	4	2	4	2	3	1	4	2	4	2	3	2
3	1	3	2	4	1	3	2	4	2	4	1	4	2	4	2	4	1	4	2	3	1	4	2	4	1	4	2	4	2	4	1	4	2	4	1	4	2	4	2	4	2	3	1	4	2	4	2	3	2
3	1	3	2	4	1	3	2	4	2	4	1	4	2	4	2	4	1	4	2	3	1	4	2	4	1	4	2	4	2	4	1	4	2	4	1	4	2	4	2	4	2	3	1	4	2	4	2	3	2
3	1	3	2	4	1	3	2	4	2	4	1	4	2	4	2	4	1	4	2	3	1	4	2	4	1	4	2	4	2	4	1	4	2	4	1	4	2	4	2	4	2	4	1	4	2	4	2	3	2
2	1	3	2	4	1	3	2	4	2	4	1	4	2	4	2	4	1	4	2	4	1	4	2	4	1	4	2	4	2	4	1	4	2	4	1	4	2	4	2	4	2	4	1	4	2	4	2	3	2
2	1	3	2	4	1	3	2	4	2	4	1	4	2	4	2	4	1	4	2	4	1	4	2	4	1	4	2	4	2	4	1	4	2	4	1	4	2	4	2	4	2	4	1	4	2	4	2	3	2
2	1	3	2	3	1	3	2	4	2	4	1	4	2	4	2	4	1	4	2	4	1	4	2	4	1	4	3	4	2	4	1	4	2	4	1	4	2	4	2	4	2	4	1	4	2	4	2	3	2
4	1	3	2	3	1	3	2	4	2	4	1	4	2	4	2	4	1	4	2	3	2	4	2	4	1	4	3	4	2	4	1	4	2	4	1	4	2	4	2	4	2	4	1	4	2	4	2	3	2
4	1	3	2	3	1	3	2	4	2	4	1	4	2	4	2	4	1	4	2	3	2	4	2	4	1	4	3	4	2	4	1	4	2	3	1	4	2	4	2	4	2	4	1	4	2	4	2	3	2
3	1	3	2	3	1	3	2	4	2	4	1	4	2	4	2	4	1	4	2	3	2	4	2	4	1	4	3	4	2	4	1	4	2	3	1	4	2	4	2	4	2	4	1	4	2	4	2	3	2
4	1	3	2	3	1	3	2	4	2	4	1	4	2	4	2	4	1	4	2	3	2	4	2	4	1	4	3	4	2	4	1	4	2	4	1	4	2	4	2	4	2	4	1	4	2	4	2	3	2
4	1	3	2	2	1	3	2	4	2	4	1	4	2	4	2	4	1	4	2	3	2	4	2	4	1	4	3	4	2	4	1	4	2	4	1	4	2	4	2	4	2	4	1	4	2	4	2	3	2
4	1	3	2	3	1	3	2	4	2	4	1	4	2	4	2	4	1	4	2	3	2	4	2	4	1	4	3	4	2	4	1	4	2	3	1	4	2	4	2	4	2	4	1	4	2	4	2	3	2
3	1	3	2	3	1	3	2	4	2	4	1	4	2	4	2	4	1	4	2	3	2	4	2	4	1	4	3	4	2	4	1	4	2	3	1	4	2	4	2	4	2	4	1	4	2	4	2	3	2
3	1	3	2	3	1	3	2	4	2	4	1	4	2	4	2	4	1	4	2	3	2	4	2	4	1	4	3	4	2	4	1	4	2	4	1	4	2	4	2	4	2	4	1	4	2	4	2	3	2
3	3	3	2	3	1	3	2	4	2	4	1	4	2	4	2	4	1	4	2	3	2	4	2	4	1	4	3	4	2	4	1	4	2	4	1	4	2	4	2	4	2	4	1	4	2	4	2	3	2
3	3	3	2	3	1	3	2	4	2	4	1	4	2	4	2	4	1	4	2	3	2	4	2	3	1	4	3	4	2	4	1	4	2	3	2	4	2	4	2	4	2	4	1	4	2	4	2	3	2
3	3	3	2	2	1	3	2	4	2	4	1	4	2	4	2	3	1	4	2	3	2	4	2	3	1	4	3	4	2	4	1	4	2	3	2	4	2	4	2	4	2	4	1	4	2	4	2	3	2
3	3	3	2	3	1	3	2	4	2	4	1	4	2	4	2	3	1	4	2	3	2	4	2	3	1	4	3	4	2	4	1	4	2	3	2	4	2	4	2	4	2	4	1	4	2	4	2	3	2
3	3	3	2	3	1	3	2	4	2	4	1	4	2	4	2	3	1	4	2	3	2	4	2	3	1	4	3	4	2	4	1	4	2	3	2	4	2	4	2	4	2	4	1	4	2	4	2	3	2
3	3	3	2	3	1	3	2	4	2	4	1	4	2	4	2	3	1	4	2	4	2	4	2	3	1	4	3	4	2	4	1	4	2	3	2	4	2	4	2	4	2	4	1	4	2	4	2	3	2
3	3	3	2	2	1	3	2	4	2	4	1	4	2	4	2	3	1	4	2	4	2	4	2	3	1	4	3	4	2	4	1	4	2	3	2	4	2	4	3	4	2	4	1	4	2	4	2	3	2
3	3	3	2	4	1	3	2	4	2	4	1	4	2	4	2	3	1	4	2	4	2	4	2	3	1	4	3	4	2	4	1	4	2	4	2	4	2	4	3	4	2	4	1	4	2	4	2	3	2
3	3	3	2	4	1	3	2	4	2	4	1	4	2	4	2	3	1	4	2	4	2	4	2	3	1	4	3	4	2	4	1	4	2	4	2	4	2	4	3	4	2	4	1	4	2	4	2	3	2
3	3	3	2	4	1	3	2	4	2	4	1	4	2	4	2	3	1	4	2	4	2	4	2	4	2	4	3	4	2	4	1	4	2	4	2	4	2	4	3	4	2	4	1	4	2	4	2	3	2
3	3	3	2	4	2	3	2	4	2	4	1	4	2	4	2	3	1	4	2	4	2	4	2	4	2	4	3	4	2	3	2	4	2	4	2	4	2	4	3	4	2	4	1	4	2	4	2	3	2
3	3	3	2	4	2	4	2	4	2	4	1	4	2	4	2	3	1	4	2	4	2	4	2	4	2	4	3	4	2	3	2	4	2	4	2	4	2	4	3	4	2	4	1	4	2	4	2	3	2
3	3	3	2	4	2	4	2	4	2	4	1	4	2	4	2	4	2	4	2	4	2	4	2	4	2	4	3	4	2	3	2	4	2	4	2	4	2	4	3	4	2	4	1	4	2	4	2	3	2
3	3	3	2	4	2	4	2	4	2	4	1	4	2	4	2	4	2	4	2	4	2	4	2	4	2	4	3	4	2	3	2	4	2	4	2	4	2	4	3	4	2	4	1	4	2	4	2	3	2
3	3	3	2	4	2	4	2	4	2	4	1	4	2	4	2	4	2	4	2	4	2	4	2	4	2	4	3	4	2	3	2	4	2	4	2	4	2	4	3	4	2	4	1	4	2	4	2	3	2
3	3	3	2	4	2	4	2	4	2	4	1	4	2	4	2	4	2	4	2	4	2	4	2	4	2	4	3	4	2	3	2	4	2	4	2	4	2	4	3	4	2	4	1	4	2	4	2	3	2
4	3	3	2	4	2	4	2	4	2	4	1	4	2	4	2	4	2	4	2	4	2	4	2	4	2	4	3	4	2	3	2	4	2	4	2	4	2	4	3	4	2	4	2	4	2	4	2	3	2
4	3	3	2	4	2	4	2	4	2	4	1	4	2	4	2	4	2	4	2	4	2	4	2	4	2	4	3	4	2	3	2	4	2	4	2	4	2	4	3	4	2	4	2	4	2	4	2	4	3
4	3	3	2	4	2	4	2	4	2	4	1	4	2	4	2	4	2	4	2	4	2	4	2	4	2	4	3	4	2	3	2	4	2	4	2	4	2	4	3	4	2	4	2	4	2	4	2	4	3
4	3	3	2	4	2	4	2	4	2	4	1	4	2	4	2	4	2	4	2	4	2	4	2	4	2	4	3	4	2	3	2	4	2	4	2	4	2	4	3	4	2	4	2	4	2	4	2	4	3
4	3	3	2	4	2	4	2	4	2	4	1	4	2	4	2	4	2	4	2	4	2	4	2	4	2	4	3	4	2	3	2	4	2	4	2	4	2	4	3	4	2	4	2	4	2	4	2	4	3
4	3	3	2	4	2	4	2	4	2	4	1	4	2	4	2	4	2	4	2	4	2	4	2	4	2	4	3	4	2	3	2	4	2	4	2	4	2	4	3	4	2	4	2	4	2	4	2	4	3
4	3	3	2	4	4	4	2	4	2	4	1	4	2	4	2	4	2	4	2	4	2	4	2	4	2	4	3	4	2	4	2	4	2	4	2	4	2	4	3	4	2	4	2	4	2	4	2	4	3
4	3	3	3	4	2	4	2	4	2	4	1	4	2	4	2	4	2	4	2	4	2	4	2	4	2	4	3	4	2	4	2	4	2	4	2	4	2	4	3	4	2	4	2	4	2	4	2	4	3
4	3	3	3	4	2	4	2	4	2	4	1	4	2	4	2	4	2	4	2	4	2	4	2	4	2	4	3	4	2	4	2	4	2	4	2	4	2	4	3	4	2	4	2	4	2	4	2	4	3
4	3	3	3	4	2	4	2	4	2	4	1	4	2	4	2	4	2	4	2	4	2	4	2	4	2	4	3	4	2	4	2	4	2	4	2	4	2	4	3	4	2	4	2	4	2	4	2	4	3
4	3	3	3	4	4	4	2	4	2	4	1	4	2	4	2	4	2	4	2	4	2	4	2	4	2	4	3	4	2	4	2	4	2	4	2	4	2	4	3	4	2	4	2	4	2	4	2	4	3
4	3	3	3	4	2	4	2	4	2	4	1	4	2	4	2	4	2	4	2	4	2	4	2	4	2	4	3	4	2	4	2	4	2	4	2	4	2	4	3	4	2	4	2	4	2	4	2	4	3
4	3	3	3	4	2	4	2	4	2	4	1	4	2	4	2	4	2	4	2	4	2	4	2	4	2	4	3	4	2	4	2	4	2	4	2	4	2	4	3	4	2	4	2	4	2	4	2	4	3
4	3	3	3	4	2	4	2	4	2	4	1	4	2	4	2	4	2	4	2	4	2	4	2	4	2	4	3	4	2	4	2	4	2	4	2	4	2	4	3	4	2	4	2	4	2	4	2	4	3
4	3	3	3	4	2	4	2	4	2	4	1	4	2	4	2	4	2	3	2	4	2	4	2	4	2	4	3	4	2	4	2	4	2	4	2	4	2	4	3	4	2	4	2	3	2	4	2	4	3
4	3	3	3	4	2	4	2	4	2	4	1	4	2	4	2	4	2	3	2	4	2	4	2	4	2	4	3	4	2	4	2	4	2	4	2	4	2	4	3	4	2	4	2	3	2	4	2	4	3
4	3	3	3	4	2	4	2	4	2	4	1	4	2	4	2	4	2	3	2	4	2	4	2	4	2	4	3	4	2	4	2	4	2	4	2	4	2	4	3	4	2	4	2	3	2	4	2	4	3
4	3	3	3	4	2	4	2	4	2	4	1	4	2	4	2	4	2	3	2	4	2	4	2	4	2	4	3	4	2	4	2	4	2	4	2	4	2	4	2	4	2	4	2	3	2	4	2	4	3
4	3	3	3	4	2	4	2	4	2	4	1	4	2	4	2	4	2	3	2	4	2	4	2	4	2	4	3	4	2	4	2	4	2	4	2	4	2	3	2	4	2	4	2	3	2	4	2	4	3
4	2	3	3	4	2	4	2	4	2	4	1	4	2	4	2	4	2	3	2	4	2	4	2	4	2	4	3	4	2	4	2	4	2	4	2	4	2	3	2	4	2	4	2	3	2	4	2	4	3
4	2	3	3	4	2	4	2	4	2	4	1	4	3	4	2	4	2	3	2	4	2	4	2	4	2	4	3	4	2	4	2	4	2	4	2	4	2	3	2	4	2	4	2	3	2	4	2	4	3
4	2	3	3	4	2	4	2	4	2	4	1	4	3	4	2	4	2	3	2	4	2	4	2	4	2	4	3	4	2	4	2	4	2	4	2	4	2	3	2	4	2	4	2	3	2	4	2	4	3
4	2	3	3	4	2	4	2	4	2	4	1	4	3	4	2	4	2	3	2	4	2	4	2	4	2	4	3	4	2	4	2	4	2	4	2	4	2	3	2	4	2	4	2	3	2	4	2	4	3
4	4	3	3	4	2	4	2	4	2	4	1	4	3	4	2	4	2	3	2	4	2	4	2	4	2	4	3	4	2	4	2	4	2	4	2	4	2	3	2	4	2	4	2	3	2	4	2	4	3
4	2	3	3	4	2	4	2	4	2	4	1	4	3	4	2	4	2	3	2	4	2	4	2	4	2	4	3	4	2	4	2	4	2	4	2	4	2	3	2	4	2	4	2	3	2	4	2	4	3
4	2	3	3	4	2	4	2	4	2	4	1	4	3	4	2	4	2	3	2	4	2	4	2	4	2	4	3	4	2	4	2	4	2	4	2	4	2	3	2	4	2	4	2	3	2	4	2	4	3
3	4	3	3	4	2	4	2	4	2	4	1	4	3	4	2	4	2	3	2	4	2	4	2	4	2	4	3	4	2	4	2	4	2	4	2	4	2	3	2	4	2	4	2	3	2	4	2	4	3
4	2	3	3	4	2	4	2	4	2	4	1	4	3	4	2	4	2	3	2	4	2	4	2	4	2	4	3	4	2	4	2	4	2	4	2	4	2	3	2	4	2	4	2	3	2	4	2	4	3
4	2	3	3	4	2	4	2	4	2	4	1	4	3	4	2	4	2	3	2	4	2	4	2	4	2	4	3	4	2	4	2	4	2	4	2	4	2	3	2	4	2	4	2	3	2	4	2	4	3
3	2	3	3	4	2	4	2	4	2	4	1	4	3	4	2	4	2	3	2	4	2	4	2	4	2	4	3	4	2	4	2	4	2	4	2	4	2	4	2	4	2	4	2	3	2	4	2	4	3
4	2	3	3	4	2	4	2	4	2	4	1	4	3	4	2	4	2	3	2	4	2	4	2	4	2	4	3	4	2	4	2	4	2	4	2	4	2	4	2	4	2	4	2	3	2	4	2	4	3
4	2	3	3	4	2	4	2	4	2	4	1	4	3	4	2	4	2	3	2	4	2	4	2	4	2	4	3	4	2	4	2	4	2	4	2	4	2	4	2	4	2	4	2	3	2	4	2	2	3
4	2	3	3	4	2	4	2	4	2	3	1	4	3	4	2	4	2	3	2	4	2	4	2	4	2	4	3	4	2	4	2	4	2	4	2	4	2	4	2	4	2	4	2	3	2	4	2	2	3
2	2	3	3	4	2	4	2	4	2	3	1	4	3	4	2	4	2	3	2	4	2	4	2	4	2	4	3	4	2	4	2	4	2	4	2	4	2	4	2	4	2	4	2	3	2	3	2	2	2
4	2	3	3	4	2	4	2	4	2	3	1	4	3	4	2	4	2	3	2	4	2	4	2	4	2	4	3	4	2	4	2	4	2	4	2	4	2	4	2	4	2	4	2	3	2	3	2	3	2
4	4	3	3	4	2	4	2	4	2	3	1	4	3	4	2	4	2	3	2	4	2	4	2	4	2	4	3	4	2	4	2	4	2	4	2	4	2	4	2	4	2	4	2	3	2	3	2	3	2
3	3	3	3	4	2	4	2	4	2	3	1	4	3	4	2	4	2	3	2	4	2	4	2	4	2	4	3	4	2	4	2	4	2	4	2	4	2	4	2	4	2	4	2	3	2	3	2	4	2
3	3	3	3	4	2	4	2	4	2	3	1	4	3	4	2	4	2	3	2	4	2	4	2	4	2	4	3	4	2	4	2	4	2	4	2	4	2	4	2	4	2	4	2	3	2	3	2	4	2
3	3	3	3	4	2	4	2	4	2	3	1	4	3	4	2	4	2	3	2	4	2	4	2	4	2	4	3	4	2	4	2	4	2	4	2	4	2	4	2	4	2	4	2	3	2	3	2	4	2
3	3	3	3	4	2	4	2	4	2	3	1	4	3	4	2	4	2	3	2	4	2	4	2	4	2	4	3	4	2	4	2	4	2	4	2	4	2	4	2	4	2	4	2	3	2	3	2	4	2
3	3	3	3	4	2	4	2	4	2	3	1	4	3	4	2	4	2	3	2	4	2	4	2	4	2	4	3	4	2	4	2	4	2	4	2	4	2	4	2	4	2	4	2	3	2	3	2	4	2
3	3	3	3	4	2	4	2	4	2	3	1	4	3	4	2	4	2	3	2	4	2	4	2	4	2	4	3	4	2	4	2	4	2	4	2	4	2	4	2	4	2	4	2	3	2	3	2	4	2
3	3	3	3	4	2	4	2	4	2	3	1	4	3	4	2	4	2	3	2	4	2	4	2	4	2	4	3	4	2	4	2	4	2	4	2	4	2	4	2	4	2	4	2	3	2	3	2	4	2
3	3	3	3	4	2	4	2	4	2	3	1	4	3	4	2	4	2	3	2	4	2	4	2	4	2	4	3	4	2	4	2	4	2	4	2	4	2	4	2	4	2	4	2	3	2	3	2	4	2
3	3	3	3	4	2	4	2	4	2	4	2	4	3	4	2	4	2	3	2	4	2	4	2	4	2	4	3	4	2	4	2	4	2	4	2	4	2	4	2	4	2	4	2	3	2	4	2	4	2
3	3	3	3	4	2	4	2	4	2	4	2	4	3	4	2	4	2	3	2	4	2	4	2	4	2	4	3	4	2	4	2	4	2	4	2	4	2	4	2	4	2	4	2	3	2	4	2	4	2
3	3	3	3	4	2	4	2	4	2	4	2	4	3	4	2	4	2	3	2	4	2	4	2	4	2	4	3	4	2	4	2	4	2	4	2	4	2	4	2	4	2	4	2	3	2	4	2	4	2
3	3	3	3	4	2	4	2	4	2	4	2	4	3	4	2	4	2	3	2	4	2	4	2	4	2	4	3	4	2	4	2	4	2	4	2	4	2	4	2	4	2	4	2	3	2	4	2	4	2
3	3	3	3	4	2	4	2	4	2	4	2	4	3	4	2	4	2	3	2	4	2	4	2	4	2	4	3	4	2	4	2	4	2	4	2	4	2	4	2	4	2	4	2	3	3	4	2	4	2
3	3	3	3	4	2	4	2	4	2	4	2	4	3	4	2	4	2	3	2	4	2	4	2	4	2	4	3	4	2	4	2	4	2	4	2	4	2	4	2	4	2	4	2	3	3	4	2	4	2
3	3	3	3	4	2	4	2	4	2	4	2	4	3	4	2	4	2	3	2	4	2	4	2	4	2	3	3	4	2	4	2	4	2	4	2	4	2	4	2	4	2	4	2	3	3	4	2	4	2
3	3	3	3	4	2	4	2	4	2	4	2	4	3	4	2	4	2	3	2	4	2	4	2	4	2	3	3	4	2	4	2	4	2	4	2	4	2	4	2	4	2	4	2	3	3	4	2	4	2
3	3	3	3	4	2	4	2	4	2	4	2	4	3	4	2	4	2	3	2	4	2	4	2	4	2	3	3	4	2	4	2	4	2	4	2	4	2	4	2	4	2	4	2	3	3	4	2	4	2
3	3	3	3	4	2	4	2	4	2	4	2	4	3	4	2	4	2	3	2	4	2	4	2	4	2	3	3	4	2	4	2	4	2	4	2	4	2	4	2	4	2	4	2	3	3	4	2	4	2
3	3	3	3	4	2	4	2	4	2	4	2	4	3	4	2	4	2	3	2	4	2	4	2	4	2	3	3	4	2	4	2	4	2	4	2	4	2	4	2	4	2	4	2	3	3	4	2	4	2
3	3	3	3	4	2	4	2	4	2	4	2	4	3	4	2	4	2	3	2	4	2	4	2	4	2	3	3	4	2	4	2	4	2	4	2	4	2	4	2	4	2	4	2	3	3	4	2	4	2
3	3	3	3	4	2	4	3	4	2	4	2	4	3	4	2	4	2	3	2	4	2	4	2	4	2	3	3	4	2	4	2	4	2	4	2	4	2	4	2	4	2	4	2	3	3	4	2	4	2
3	3	3	3	4	2	4	3	4	2	4	2	4	3	4	2	4	2	3	2	4	2	4	2	4	2	3	3	4	2	4	2	4	2	4	2	4	2	4	2	4	2	4	2	3	3	4	2	4	2
3	3	3	3	4	2	4	3	4	2	4	2	4	3	4	2	4	2	3	2	4	2	4	2	4	2	3	3	4	2	4	2	4	2	4	2	4	2	4	2	4	2	4	2	3	3	4	2	4	2
3	3	3	3	4	2	4	3	4	3	4	2	4	3	4	2	4	2	3	2	4	2	4	2	4	2	4	3	4	2	4	2	4	2	4	2	4	2	4	2	4	2	4	2	3	3	4	2	4	2
3	3	3	3	4	2	4	3	4	3	4	2	4	3	4	2	4	2	3	2	4	2	4	2	4	2	4	3	4	2	4	2	4	2	4	2	4	2	4	2	4	2	4	2	3	3	4	2	4	2
3	3	3	3	4	2	4	3	4	3	4	2	3	3	4	2	4	2	3	2	4	2	4	2	4	2	4	3	4	2	4	2	4	2	4	2	4	2	4	2	4	2	4	2	3	3	4	2	4	2
3	3	3	3	4	2	4	3	4	3	4	2	3	3	4	2	4	2	3	2	4	2	4	2	4	2	4	3	4	2	4	2	4	2	4	2	4	3	4	2	4	2	4	2	3	3	4	2	4	2
3	3	3	3	4	2	4	3	4	3	4	2	3	3	4	2	4	2	3	2	4	2	4	2	4	2	4	3	4	2	4	2	4	2	4	2	4	3	4	2	4	2	4	2	3	3	4	2	4	2
3	3	3	3	4	2	4	3	4	3	4	2	3	3	4	2	4	2	3	2	4	2	4	2	4	2	4	3	4	2	4	2	4	2	4	2	4	3	4	2	4	2	4	2	3	3	4	2	4	2
3	3	3	3	4	2	4	3	4	3	4	2	3	3	4	2	4	2	3	2	4	2	4	2	4	2	4	3	4	2	4	2	4	2	4	2	4	3	4	2	4	2	4	2	3	3	4	2	4	2
3	3	3	3	4	2	4	3	4	3	4	2	3	3	4	2	4	2	3	2	4	2	4	2	4	2	4	3	4	2	4	2	4	2	4	2	4	3	4	2	4	2	4	2	3	3	4	2	4	2
3	3	3	3	4	2	4	3	4	3	4	2	3	3	4	2	4	2	3	2	4	2	4	2	4	2	4	3	4	2	4	2	4	2	4	2	4	3	4	2	4	2	4	2	3	3	4	2	4	2
3	3	3	3	4	2	4	3	4	3	4	2	3	3	4	2	4	2	3	2	4	2	4	2	4	2	4	3	4	2	4	2	4	2	4	2	4	3	4	2	4	2	4	2	3	3	4	2	4	2
3	3	3	3	4	2	4	3	4	3	4	2	3	3	4	2	4	2	3	2	4	2	4	2	4	2	4	3	4	2	4	2	4	2	4	2	4	3	4	2	4	2	4	2	3	3	4	2	4	2
3	3	3	3	4	2	4	3	4	3	4	2	3	3	4	2	4	2	3	2	4	2	4	2	4	2	4	3	4	2	4	2	4	2	4	2	4	3	4	2	4	2	4	2	4	3	4	2	4	2
3	3	3	3	4	2	4	3	4	3	4	2	3	3	4	2	4	2	3	2	4	2	4	2	4	2	4	3	4	2	4	2	4	2	4	2	4	3	4	2	4	2	4	2	4	3	4	2	4	2
3	3	3	3	4	2	4	3	4	3	4	2	3	3	4	2	4	2	3	2	4	2	4	2	4	2	4	3	4	2	4	2	4	2	4	2	4	3	4	3	4	2	4	2	4	3	4	2	4	2
3	3	3	3	4	2	4	3	4	3	4	2	3	3	4	2	4	2	3	2	4	2	4	2	4	2	4	3	4	2	4	2	4	2	4	2	4	3	4	2	4	2	4	2	4	3	4	2	4	2
3	3	3	3	4	2	4	3	4	3	4	2	3	3	4	2	4	2	3	2	4	2	4	2	4	2	4	3	4	2	4	2	4	2	4	2	4	3	4	2	4	2	4	2	4	3	4	2	4	2
3	3	3	3	4	2	4	3	4	3	4	2	3	3	4	2	4	2	3	2	4	2	4	2	4	2	4	3	4	2	4	2	4	2	4	2	4	3	4	2	4	2	4	2	4	3	4	2	4	2
3	3	3	3	4	2	4	3	4	3	4	2	3	3	4	2	4	2	3	2	4	2	4	2	4	2	4	3	4	2	4	2	4	2	4	2	4	3	4	2	4	2	4	2	4	3	4	2	3	2
3	3	3	3	4	2	4	3	4	3	4	2	3	3	4	2	4	2	3	2	4	2	4	2	4	2	4	3	4	2	4	2	4	2	4	2	4	3	4	3	4	3	4	2	4	3	4	2	3	2
3	3	3	3	4	2	4	3	4	3	4	2	3	3	4	2	4	2	3	2	4	2	4	2	4	2	4	3	4	2	4	2	4	2	4	2	4	3	4	2	4	3	4	2	4	3	4	2	3	2
3	3	3	3	4	2	4	3	4	3	4	2	3	3	4	2	4	2	3	2	4	2	4	2	4	2	4	3	4	2	4	2	4	2	4	2	4	3	4	2	4	3	4	2	4	3	4	2	3	2
3	3	3	3	4	2	4	3	4	3	4	2	3	3	4	2	4	2	3	3	4	2	4	2	4	2	4	3	4	2	4	2	4	2	4	2	4	3	4	2	3	3	4	2	4	3	4	2	3	2
3	3	3	3	4	2	4	3	4	3	4	2	3	3	4	2	4	2	3	3	4	2	4	2	4	2	4	3	4	2	4	2	4	2	4	2	4	3	4	3	3	3	4	2	4	3	4	2	3	2
3	3	3	3	4	2	4	3	4	3	4	2	3	3	4	2	4	2	3	3	4	2	4	2	4	2	4	3	4	2	4	2	4	2	4	2	4	3	4	2	3	3	4	2	4	3	4	2	3	2
3	3	3	3	4	2	4	3	4	3	4	2	3	3	4	2	4	2	3	3	4	2	4	2	4	2	4	3	4	2	4	2	4	2	4	2	4	3	4	2	3	2	4	2	4	3	4	2	3	2
3	3	3	3	4	2	4	3	4	3	4	2	3	3	4	2	4	2	3	3	4	2	4	2	4	2	4	3	4	2	4	2	4	2	4	2	4	3	4	2	3	2	4	2	4	3	4	2	4	2
3	3	3	3	4	2	4	3	4	3	4	2	3	3	4	2	4	2	3	3	4	2	4	2	4	2	4	3	4	2	4	2	4	2	4	2	4	3	4	2	3	2	4	2	4	3	4	2	4	2
3	3	3	3	4	2	4	3	4	3	4	2	3	3	4	2	4	2	3	3	4	2	4	2	4	2	4	3	4	2	4	2	4	2	4	2	4	3	4	2	3	2	4	2	4	3	4	2	4	2
3	3	3	3	4	2	4	3	4	3	4	2	3	3	4	2	4	2	3	3	4	2	4	2	4	2	4	3	4	2	4	2	4	2	4	2	4	3	4	2	4	2	4	2	4	3	4	2	4	2
3	3	3	3	4	2	4	3	4	3	4	2	3	3	4	2	4	2	3	3	4	2	4	2	4	2	4	3	4	2	4	2	4	2	4	2	4	3	4	2	4	2	4	2	4	3	4	2	4	2
3	3	3	3	4	2	4	3	4	3	4	2	3	3	4	3	4	2	3	3	4	2	4	2	4	2	4	3	4	2	4	2	4	2	4	2	4	3	4	2	4	2	4	2	4	3	4	2	4	3
3	3	3	3	4	2	4	3	4	3	4	2	3	3	4	3	4	2	3	3	4	2	4	2	4	2	4	3	4	2	4	2	4	2	4	2	4	3	4	3	4	2	4	2	4	3	4	2	4	3
3	3	3	3	3	2	4	3	4	3	4	2	3	3	4	3	4	2	3	3	4	2	4	2	4	2	4	3	4	2	4	2	4	2	4	2	4	3	4	2	4	2	4	2	4	3	4	2	4	3
3	3	3	3	3	2	4	3	4	3	4	2	3	3	4	3	4	2	3	3	4	2	4	2	4	2	4	3	4	2	4	2	4	2	4	2	4	3	4	2	4	2	4	2	4	3	4	2	4	3
3	3	3	3	3	2	4	3	4	3	4	2	3	3	4	3	4	2	3	3	4	2	4	2	4	2	2	4	4	2	4	2	4	2	4	2	4	3	4	3	4	2	4	2	4	3	4	2	4	3
3	3	3	3	3	2	4	3	4	3	4	2	3	3	4	3	4	2	3	3	4	2	4	2	4	2	2	4	4	2	4	2	4	2	4	2	4	3	4	2	4	2	4	2	4	3	4	2	3	3
3	3	3	3	3	2	4	3	4	3	4	2	3	3	4	3	4	2	3	3	4	2	4	2	4	2	2	4	4	2	4	2	4	2	4	2	4	3	4	2	4	2	4	2	4	2	4	2	4	3
3	3	2	3	3	2	4	3	4	3	4	2	3	3	4	3	4	2	3	3	4	2	4	2	4	2	2	4	4	2	4	2	4	2	4	2	4	3	4	2	4	2	4	2	4	2	4	2	4	2
3	3	2	3	3	2	4	2	4	3	4	2	3	3	4	3	4	2	3	3	4	2	4	2	4	2	2	4	4	2	4	2	4	2	4	2	4	3	4	2	4	2	4	2	4	2	4	2	4	2
3	3	2	3	3	2	4	2	4	3	4	2	3	3	4	3	4	2	3	3	4	2	4	2	4	2	2	4	4	2	4	2	4	2	4	2	4	3	4	2	4	2	4	2	4	2	4	2	4	2
3	3	2	3	3	2	4	2	4	3	4	2	3	3	4	3	4	2	3	3	4	2	4	2	4	2	2	4	4	2	4	2	4	2	4	2	4	3	4	2	4	2	4	2	4	2	4	2	3	2
3	3	2	3	3	2	4	2	4	3	4	2	3	3	4	3	4	2	3	3	4	2	4	2	4	2	3	4	4	2	4	2	4	2	4	2	4	3	4	2	4	2	4	2	4	2	4	2	4	2
3	3	2	3	3	2	4	2	4	3	4	2	3	3	4	3	4	2	3	3	4	2	4	2	4	2	2	4	4	2	4	2	4	2	4	2	4	3	4	3	4	2	3	2	4	2	4	2	4	2
3	3	2	3	3	2	4	2	4	3	4	2	3	3	4	3	4	2	3	3	4	2	4	2	4	2	2	4	4	2	4	2	4	2	4	2	4	3	4	2	4	2	3	2	4	2	4	2	4	2
3	3	2	3	3	2	4	2	4	3	4	2	3	3	4	3	4	2	3	3	4	2	4	2	4	2	2	4	4	2	4	2	4	2	4	2	4	3	4	2	4	2	3	2	4	2	4	2	4	2
3	3	2	3	4	2	4	2	4	3	4	2	3	3	4	3	4	2	3	3	4	2	4	2	4	2	2	4	4	2	4	2	4	2	4	2	4	3	4	2	4	2	3	2	4	2	4	3	4	2
3	3	2	3	4	3	4	2	4	3	4	2	3	3	3	3	4	2	3	3	4	2	4	2	4	2	2	4	4	2	4	2	4	2	4	2	4	3	4	2	4	2	3	3	4	2	4	3	3	2
3	3	2	3	4	3	4	2	4	3	4	2	3	3	3	3	4	2	3	3	4	2	4	2	4	2	3	4	4	2	4	2	4	2	4	2	4	3	4	2	4	2	3	3	4	2	4	3	4	2
3	3	2	3	4	3	4	2	4	3	4	2	3	3	3	3	3	2	4	3	4	2	4	2	4	2	2	4	4	2	4	2	4	2	4	2	4	3	4	2	4	2	3	3	4	2	4	3	4	2
3	3	2	3	4	3	4	2	4	3	4	2	4	3	3	3	3	2	4	3	4	2	4	2	3	2	2	4	4	3	3	2	3	2	4	2	4	3	4	2	4	2	3	3	4	2	4	3	4	2
4	2	2	2	4	3	4	2	4	3	4	2	4	3	3	3	3	2	4	3	4	2	4	2	3	2	2	4	4	3	3	2	3	2	4	2	4	3	4	2	4	2	3	3	4	2	4	3	3	2
4	2	2	2	4	3	4	2	4	3	4	2	4	3	3	2	3	2	4	2	4	2	4	2	3	2	3	4	4	3	3	2	3	2	4	2	4	2	3	2	4	2	3	3	4	2	4	3	4	2
4	2	2	2	4	3	3	2	3	3	4	2	4	3	3	2	3	2	4	2	4	2	4	2	3	2	2	4	4	3	3	2	3	2	4	2	4	2	3	3	4	2	4	3	4	2	4	3	4	2
4	2	4	2	4	3	3	2	3	3	4	2	4	3	3	2	3	2	4	2	4	2	4	2	3	2	2	4	4	3	3	2	3	3	4	2	4	2	4	2	4	2	4	3	4	2	4	3	4	2
4	2	4	2	4	3	3	2	3	3	4	3	4	3	3	2	3	2	4	2	4	2	4	2	3	2	2	4	4	3	3	2	3	3	4	2	3	2	3	2	4	2	4	3	4	2	4	3	4	2
4	2	4	2	4	3	3	2	3	3	3	3	4	3	3	2	3	3	4	2	4	2	4	2	3	3	2	4	4	3	4	3	3	3	4	2	3	2	4	2	4	2	4	3	4	2	4	3	4	2
4	2	4	2	4	3	3	2	3	3	3	3	4	3	3	2	3	3	4	2	4	3	4	2	3	3	2	4	4	3	4	3	4	3	4	2	3	2	3	2	4	2	4	3	3	2	4	2	4	2
4	2	4	2	4	3	3	2	3	3	3	3	4	3	3	2	3	3	4	2	3	3	4	2	4	3	3	4	4	3	4	3	4	3	4	3	3	2	3	2	4	2	4	2	3	2	4	2	4	2
4	2	4	2	4	3	3	2	3	3	3	3	4	3	3	2	3	3	4	2	3	3	4	2	4	3	2	4	4	3	4	3	4	3	4	3	4	2	3	2	4	2	4	2	3	2	4	2	4	2
4	2	4	2	4	3	3	2	3	3	3	3	4	3	4	2	3	3	4	2	3	3	3	2	4	3	3	4	4	3	4	3	4	3	3	3	4	2	4	2	4	2	4	2	3	2	4	2	4	2
4	2	4	2	4	3	3	2	3	3	3	3	4	2	4	2	3	3	4	2	3	3	3	2	3	3	2	4	4	3	4	3	4	3	3	3	4	2	3	2	4	2	4	2	3	2	4	2	4	2
4	2	4	2	4	3	3	2	3	2	3	3	4	2	4	2	3	3	4	2	3	3	3	2	4	3	4	2	4	3	4	3	4	3	3	3	4	2	3	2	4	2	4	2	3	2	3	2	4	2
4	2	4	2	4	3	3	2	3	2	4	3	4	2	4	2	3	3	4	2	3	3	3	3	3	3	4	2	3	3	4	3	4	3	3	3	4	2	3	2	3	2	4	2	4	2	3	2	4	2
4	2	4	2	4	3	3	2	3	2	4	3	4	2	4	2	4	2	4	2	4	3	3	3	4	3	4	2	3	3	4	3	4	3	3	3	4	2	3	2	3	2	4	2	4	2	3	2	4	2
4	2	4	2	4	3	4	2	3	2	4	3	4	2	4	2	4	2	4	2	4	3	4	3	4	3	4	2	3	3	4	3	4	3	3	3	4	2	4	2	3	2	4	2	4	2	3	2	4	2
3	3	4	2	4	3	4	2	4	2	4	3	4	2	4	2	4	2	3	2	4	3	4	3	3	3	4	2	2	3	4	3	4	2	3	3	4	2	3	2	3	2	4	2	4	2	4	2	4	2
3	3	3	4	4	3	4	2	4	2	4	3	4	2	4	2	4	2	3	2	4	3	4	3	4	3	4	2	4	3	4	3	4	2	4	3	4	2	3	2	3	2	4	2	4	2	4	2	4	2
4	3	4	4	4	3	4	2	4	2	4	3	4	2	4	2	4	2	3	2	4	3	4	3	4	3	4	2	4	3	4	3	4	2	4	2	4	2	3	2	4	2	4	2	4	2	4	2	4	2
3	3	3	2	4	3	4	2	4	2	4	3	4	2	4	2	4	2	4	3	4	3	4	3	4	3	4	2	3	3	4	3	4	2	4	2	4	2	3	2	4	2	4	2	4	2	4	2	4	2

## Sheet: Sheet2
attribute	A	O	M	I	R	Q	category	Better	Worse
A1（Functional） & A1（Dysfunctional）	0.253	0.3067	0.2685	0.1718	0	0	O	0.5597	-0.5752
A2（Functional） & A2（Dysfunctional）	0.2482	0.1683	0.2399	0.3437	0	0	I	0.4165	-0.4081
A3（Functional） & A3（Dysfunctional）	0.3186	0.2852	0.2363	0.1599	0	0	A	0.6038	-0.5215
A4（Functional） & A4（Dysfunctional）	0.2387	0.2076	0.2506	0.3031	0	0	I	0.4463	-0.4582
B1（Functional） & B1（Dysfunctional）	0.2757	0.2411	0.2064	0.2768	0	0	I	0.5167	-0.4475
B2（Functional） & B2（Dysfunctional）	0.2589	0.2351	0.4057	0.1002	0	0	M	0.494	-0.6408
B3（Functional） & B3（Dysfunctional）	0.2649	0.1814	0.1874	0.3663	0	0	I	0.4463	-0.3687
C1（Functional） & C1（Dysfunctional）	0.3294	0.2208	0.185	0.2649	0	0	A	0.5501	-0.4057
C2（Functional） & C2（Dysfunctional）	0.253	0.3353	0.2542	0.1575	0	0	O	0.5883	-0.5895
C3（Functional） & C3（Dysfunctional）	0.2625	0.2208	0.179	0.3377	0	0	I	0.4833	-0.3998
C4（Functional） & C4（Dysfunctional）	0.3675	0.2458	0.2053	0.1814	0	0	A	0.6134	-0.4511
D1（Functional） & D1（Dysfunctional）	0.1551	0.29	0.3103	0.2446	0	0	M	0.4451	-0.6002
D2（Functional） & D2（Dysfunctional）	0.2411	0.3532	0.2446	0.1611	0	0	O	0.5943	-0.5979
D3（Functional） & D3（Dysfunctional）	0.2625	0.2518	0.1623	0.3234	0	0	I	0.5143	-0.4141
D4（Functional） & D4（Dysfunctional）	0.3067	0.2494	0.2053	0.2387	0	0	A	0.5561	-0.4547
E1（Functional） & E1（Dysfunctional）	0.2721	0.2578	0.3103	0.1599	0	0	M	0.5298	-0.568
E2（Functional） & E2（Dysfunctional）	0.3007	0.2064	0.1504	0.3425	0	0	I	0.5072	-0.3568
E3（Functional） & E3（Dysfunctional）	0.3365	0.29	0.2029	0.1706	0	0	A	0.6265	-0.4928
E4（Functional） & E4（Dysfunctional）	0.2506	0.2411	0.1945	0.3138	0	0	I	0.4916	-0.4356
E5（Functional） &E5（Dysfunctional）	0.3079	0	0.4547	0.2375	0	0	M	0.3079	-0.4547
F1（Functional） & F1（Dysfunctional）	0.2088	0.2864	0.3091	0.1957	0	0	M	0.4952	-0.5955
F2（Functional） & F2（Dysfunctional）	0.2422	0.3604	0.2446	0.1527	0	0	O	0.6026	-0.605
F3（Functional） & F3（Dysfunctional）	0.2637	0.253	0.1587	0.3246	0	0	I	0.5167	-0.4117
F4（Functional） & F4（Dysfunctional）	0.1575	0.284	0.3186	0.2399	0	0	M	0.4415	-0.6026
F5（Functional） & F5（Dysfunctional）	0.3067	0.2351	0.21	0.2482	0	0	A	0.5418	-0.4451
